# Supplementary material for: Electrochemical Intercalation Reaction of Sodium into the Layered Transition Metal Dichalcogenide ZrS2Influence of the Electrolyte Solvent
Source: Inorg Chem. 2025 Aug 27;64(36):18045–61. doi: 10.1021/acs.inorgchem.5c02331 (PMC12442063; doi:10.1021/acs.inorgchem.5c02331)
Supplement: Supplementary file 2 [file ic5c02331_si_002.zip]

Archive with 6 entries (6 files):
- 2dmap_Paper.py
- Demo_pa_height_grid.inp
- Demofile_pa_zeta_delta_40mAhg.inp
- NaxZrS2_40mAhg.xy
- Sim_1Tto3R_faults.inp
- XRPD data 0.06 fu.xy
