# Supplementary material for: Electrochemical Intercalation Reaction of Sodium into the Layered Transition Metal Dichalcogenide ZrS2Influence of the Electrolyte Solvent
Source: Inorg Chem. 2025 Aug 27;64(36):18045–61. doi: 10.1021/acs.inorgchem.5c02331 (PMC12442063; doi:10.1021/acs.inorgchem.5c02331)
Supplement: Supplementary file 2 [file ic5c02331_si_002.zip › 2dmap_Paper.py]

# -*- coding: utf-8 -*-

import pandas as pd
import numpy as np
import matplotlib.pyplot as plt
import os
from mpl_toolkits.mplot3d import Axes3D

#generate file list with given file ending
#reads the txt file created by TOPAS after the grid search, copy it in the same folder as this skript
files = [i for i in os.listdir(os.getcwd()) if i.endswith("txt")] #list comprehension
for file in files:
    #create dataframe and extract data for h (layer height), pa (fault probability) and r_wp
    df = pd.read_csv(file, sep = '\s+', names =['r_wp', 'num_runs', 'h', 'pa'])
    h=df['h'].values
    pa=df['pa'].values
    r_wp=df['r_wp'].values
    #create the figure
    fig = plt.figure()
    ax = fig.add_subplot(111, projection='3d')
    pnt3d = ax.scatter(h, pa ,  c = r_wp, vmin = min(r_wp), vmax = max(r_wp), alpha = 0.9, cmap = 'gnuplot')
    #set the labels of axies
    ax.set_xlabel('layer height')
    ax.set_ylabel('pa')
    #control view angle
    ax.view_init(elev=90, azim=-0)
    ax.get_proj = lambda: np.dot(Axes3D.get_proj(ax), np.diag([1, 1, 0.2, 1]))
    ax.set_zticks([])
    #setting for colorbar + label
    cbar = plt.colorbar(pnt3d, shrink = 0.5, pad = 0.00005)
    cbar.set_label("$r_{wp}$ (%)")
    plt.tight_layout()
    #create output file
    plt.savefig('2Dgrid_-10mAhg_h-and-pa.png', dpi = 300, bbox_inches = 'tight')
    plt.show()
    
