# Supplementary material for: Electrochemical Intercalation Reaction of Sodium into the Layered Transition Metal Dichalcogenide ZrS2Influence of the Electrolyte Solvent
Source: Inorg Chem. 2025 Aug 27;64(36):18045–61. doi: 10.1021/acs.inorgchem.5c02331 (PMC12442063; doi:10.1021/acs.inorgchem.5c02331)
Supplement: Supplementary file 2 [file ic5c02331_si_002.zip › Demo_pa_height_grid.inp]

r_wp  5.86602319
r_exp  1.53695749
gof  3.81664635

num_runs 400
iters 100000
chi2_convergence_criteria 0.001
LP_Factor(0)  
  lam ymin_on_ymax 0.0001 
   Lam_recs
   {
      0.0159  1.534753  3.6854  
      0.5691  1.540596  0.4370   
      0.0762  1.541058  0.6000   
      0.2517  1.544410  0.5200  
      0.0871  1.544721  0.6200  
   }

      xdd "XRPD data 0.06 fu.xy"
      do_errors
  quick_refine 1    
      Rp 240
      Rs 240
Full_Axial_Model(10,  12, 14, !sol  3.87798 ,=2*sol;) '3.05
Slit_Width(!swdth, 0.055)
Divergence(, 0.25)      

      bkg @  3718.63448`_7.18620784 -2396.56464`_11.852643  1317.34305`_11.3061417 -524.257955`_10.9760283  325.948911`_10.4435102 -473.742345`_10.2266626  549.119867`_9.87375559 -369.189056`_9.66907082  142.573449`_9.27744734  189.580115`_9.17997785 -138.765164`_8.75077675  49.6835798`_8.59860816  75.2373807`_7.93220751 -166.480975`_8.0071669  91.3249018`_7.13434407 -49.7545068`_6.58845765
       
	One_on_X(, 0.00010_LIMIT_MIN_0.0001)
      start_X 5
      Zero_Error(, 0.00071)
      
      
	str

		
		space_group "P1"
      prm cella  3.65622`_0.00007 val_on_continue = 3.64577;
      a  =cella; b =cella; 
      c = Get(generated_c); 
      ga 120
      'high fault probability is NaZrS2 type, low is 1T ZrS2
      prm !pa  = 0.05*(1+(Mod(##Run_Number##,20)));:1 'fault probability
      prm !h = 6.05 + 0.05*(1+Round((##Run_Number##-9.99)/20));:1 '

      prm h_2  5.83000`_0.00084 val_on_continue = 5.85264;
      prm s  15399.30401`_75.77771 scale = s 1e-6 / (Nv Nstr); 'scale Faktor korrekt berechnet
      
      prm CSG  100 min 2 max 1000 val_on_continue = 100;
      prm CSL  100 min 2 max 1000 val_on_continue = 100;
CS_G( CSG)
CS_L( CSL)

		  generate_stack_sequences {
		  pr_str { B layers_tol} 10
        number_of_sequences Nstr 100
        number_of_stacks_per_sequence Nv 500  


Transition(A, 0) 'Layer A is NaZrS2 type
  to B = 1-pa; a_add = 0 ; b_add =  0 ; z_add = h_2;
  to A = pa;  a_add = -1/3   ; b_add =  1/3   ; z_add = h; 
Transition(B, 0) 'Layer B is ZrS2 type           
  to A = pa; a_add = -1/3   ; b_add =  1/3   ; z_add = h;
  to B = (1- pa);   a_add = 0 ; b_add = 0 ; z_add = h_2;

		}

	out "2Dgrid-10mAhg_h-and-pa.txt" append
Out(Get (r_wp), "\t%11.5f")
Out(##Run_Number##, "\t%11.5f")
Out(h, "\t%11.5f")
Out(pa, "\t%11.5f\n")


normalize_FCs
		
		peak_buffer_based_on = Xo;
		peak_buffer_based_on_tol 0.1
		
for strs 1 to 1 {			
			
		prm !Sz1  0.22582 '0.22582
		prm !Sz2  0.24381 '0.24381
      site Zr1 x = 0  ; y = 0  ; z = 0/Nv; occ Zr 1      beq =thermZr; layer A
      site S1  x = 2/3; y = 1/3; z =   Sz1/Nv; occ S 1 beq = thermS; layer A
      site S2  x = 1/3; y = 2/3; z =  -Sz1/Nv; occ S 1 beq = thermS; layer A
      site Na1 x = 1/3; y = 2/3; z =   0.5/Nv; occ Na !occNa  0.6 beq = thermZr; layer A
      site Zr2 x = 0  ; y = 0  ; z = 0/Nv; occ Zr 1   beq = thermZr; layer B
      site S3  x = 2/3; y = 1/3; z =   Sz2/Nv; occ S 1 beq = thermS; layer B 
      site S4  x = 1/3; y = 2/3; z =  -Sz2/Nv; occ S 1 beq = thermS; layer B

     
      peak_buffer_based_on = Xo; peak_buffer_based_on_tol 0.1
      prm !thermZr  0.51 min 0.1 max 0.8
      prm !thermS   0.51 min 0.1 max 1.2

}
		
	
	str
	weight_percent  2.671`_0.123
	phase_name ZrOS
	scale  @  0.000138402585`_6.538e-006
		a   5.697869
		b   5.697869
		c   5.697869
		al 90.      
		be 90.      
		ga 90.      
		volume  184.985
		space_group "P213"
		site Zr1    x 0.057         y 0.057         z 0.057         occ Zr+4 1.         beq 0.7           
		site O1     x 0.678         y 0.678         z 0.678         occ O-2  1.         beq 0.7           
		site S1     x 0.322         y 0.322         z 0.322         occ S    1.         beq 0.7           
		CS_G(, 4555.34996_LIMIT_MIN_0.3)
		CS_L(, 135.68942_LIMIT_MIN_0.3)

C_matrix_normalized
{
                             1   2   3   4   5   6   7   8   9  10  11  12  13  14  15  16  17  18  19  20  21  22  23
bkg490846192           1:  100 -48  64 -31  55 -34  44 -25  40 -21  38 -22  28  -5   0   5  -1  -6   6 -43 -26  35 -14
bkg490846448           2:  -48 100 -50  76 -43  64 -37  55 -30  45 -24  36 -19  25 -10  14   1   5  -5   5   4  -5   0
bkg490846960           3:   64 -50 100 -53  77 -41  63 -36  53 -30  40 -20  31 -18  24 -12   1  -7   6  10   8 -11   7
bkg490843632           4:  -31  76 -53 100 -51  75 -41  62 -35  51 -26  37 -19  32 -18  23   0   3  -1 -11  -8  11  -6
bkg490847984           5:   55 -43  77 -51 100 -50  74 -41  59 -34  46 -25  36 -19  24 -11   2  -1   0   3   2  -3  -1
bkg490848240           6:  -34  64 -41  75 -50 100 -50  74 -39  56 -31  45 -25  34 -15  21   1  -2   2   1   0  -0   5
bkg490850544           7:   44 -37  63 -41  74 -50 100 -50  70 -37  51 -29  41 -23  28 -11   1   2  -3   9   6  -8  -1
bkg490848496           8:  -25  55 -36  62 -41  74 -50 100 -49  70 -36  52 -29  41 -20  28   1   1  -1  -6  -4   5   0
bkg490845424           9:   40 -30  53 -35  59 -39  70 -49 100 -49  67 -34  48 -25  32 -13   1  -2   1   1   1  -2   1
bkg490843376          10:  -21  45 -30  51 -34  56 -37  70 -49 100 -46  66 -31  46 -20  29   1   6  -4  -0  -1   1  -2
bkg490843888          11:   38 -24  40 -26  46 -31  51 -36  67 -46 100 -44  63 -23  30  -8   2  -2   0 -14  -9  10   0
bkg490845680          12:  -22  36 -20  37 -25  45 -29  52 -34  66 -44 100 -40  57 -16  31   2  -2   1  11   8 -10   1
bkg490850032          13:   28 -19  31 -19  36 -25  41 -29  48 -31  63 -40 100 -35  49 -14   1  -4   3  -5  -3   4  -4
bkg490845936          14:   -5  25 -18  32 -19  34 -23  41 -25  46 -23  57 -35 100 -40  56  -0   2   1 -16 -11  15   1
bkg490849776          15:    0 -10  24 -18  24 -15  28 -20  32 -20  30 -16  49 -40 100 -33   4  -1  -3  30  19 -26   5
bkg490849264          16:    5  14 -12  23 -11  21 -11  28 -13  29  -8  31 -14  56 -33 100  -1  -1   3 -23 -15  20  -1
cella                 17:   -1   1   1   0   2   1   1   1   1   1   2   2   1  -0   4  -1 100   1 -16   3   2  -7   1
h                     18:   -6   5  -7   3  -1  -2   2   1  -2   6  -2  -2  -4   2  -1  -1   1 100 -86   3   7 -11  -2
h_2                   19:    6  -5   6  -1   0   2  -3  -1   1  -4   0   1   3   1  -3   3 -16 -86 100  -5  -4  16   2
s                     20:  -43   5  10 -11   3   1   9  -6   1  -0 -14  11  -5 -16  30 -23   3   3  -5 100  55 -71   7
CSG                   21:  -26   4   8  -8   2   0   6  -4   1  -1  -9   8  -3 -11  19 -15   2   7  -4  55 100 -86   3
CSL                   22:   35  -5 -11  11  -3  -0  -8   5  -2   1  10 -10   4  15 -26  20  -7 -11  16 -71 -86 100  -6
scale20258256_        23:  -14   0   7  -6  -1   5  -1   0   1  -2   0   1  -4   1   5  -1   1  -2   2   7   3  -6 100
}
