# Supplementary material for: Electrochemical Intercalation Reaction of Sodium into the Layered Transition Metal Dichalcogenide ZrS2Influence of the Electrolyte Solvent
Source: Inorg Chem. 2025 Aug 27;64(36):18045–61. doi: 10.1021/acs.inorgchem.5c02331 (PMC12442063; doi:10.1021/acs.inorgchem.5c02331)
Supplement: Supplementary file 2 [file ic5c02331_si_002.zip › Demofile_pa_zeta_delta_40mAhg.inp]

r_wp  6.1303552
r_exp  2.43981818
gof  2.51262789
seed 1
num_runs 606
iters 100000
chi2_convergence_criteria 0.001
LP_Factor(0) 
     
   lam ymin_on_ymax 0.0001 
   
   Lam_recs
   {
      0.0159  1.534753  3.6854  
      0.5691  1.540596  0.4370   
      0.0762  1.541058  0.6000   
      0.2517  1.544410  0.5200  
      0.0871  1.544721  0.6200  
   }
 

      xdd "NaxZrS2_40mAhg.xy"
      do_errors
  quick_refine 1    
      Rp 240
      Rs 240
Full_Axial_Model(10,  12, 14, !sol  3.87798 ,=2*sol;) '3.05
Slit_Width(!swdth, 0.055)
Divergence(, 0.25)      
      bkg    2434.04469`_34402.3682 -955.520129`_43084.7243  407.425533`_26979.1674  105.935601`_16893.3328 -47.6400252`_10578.4824 -245.648999`_6623.06269  465.827157`_4146.85195 -330.508654`_2594.80431  153.034199`_1624.03336  239.583384`_1014.87499 -227.294955`_634.757523  105.835909`_395.394408  35.7829934`_246.535654 -115.541496`_152.252643  102.090142`_94.9241112 -29.4505019`_57.3129238  28.0699141`_35.9340938  7.90604286`_19.5507572 -59.559777`_12.1920703
       
	One_on_X(, 33923.35936`_751074.39987)
      start_X 5
      Zero_Error(, 0.00043`_0.00189 val_on_continue = 0.0;)

      
	str

		
		space_group "P1"
      prm cella  3.64525`_0.00015 val_on_continue = 3.656;
      a  =cella; b =cella; 
      c = Get(generated_c);
      ga 120
      'high fault probability is NaZrS2 type, low is 1T ZrS2
      prm !level = (Round((##Run_Number-60.49)/121));:1
      prm !pa  = 0.61 + 0.02*level;:1
      prm zeta =  0.1+ 0.04* ((Mod(##Run_Number##,11)));:1
      prm delta = 0.1 + 0.01*(Round((##Run_Number##-5.49)/11))-0.11*level ;:1
      prm h  6.84126`_0.00093 val_on_continue = 6.85;
      prm h_  6.93613`_0.00328 val_on_continue = 6.85;      
      prm h_2  5.75408`_0.00331 val_on_continue = 5.85;
      prm s  3917.39961`_19.61314 scale = s 1e-6 / (Nv Nstr);   
      prm CSG  56.56469`_1.66679 min 2 max 1000 val_on_continue = 100;
      prm CSL  223.02930`_23.56157 min 2 max 1000 val_on_continue = 100;
CS_G( CSG)
CS_L( CSL)
		  generate_stack_sequences {
		  pr_str { B layers_tol} 10
        number_of_sequences Nstr 100
        number_of_stacks_per_sequence Nv 500 

Transition(A, 0) 'Layer A is NaZrS2 type higher prob
  to B = 1-pa-delta; a_add = 0 ; b_add =  0 ; z_add = h_2; 
  to A = pa+delta;  a_add = -1/3   ; b_add =  1/3   ; z_add = h; 
Transition(B, 0) 'Layer B is ZrS2 type           
  to A = pa*zeta; a_add = -1/3   ; b_add =  1/3   ; z_add = h; 
  to B = 1-pa;   a_add = 0 ; b_add = 0 ; z_add = h_2; 
  to C = pa*(1-zeta);   a_add = -1/3   ; b_add =  1/3 ; z_add = h_; 

Transition(C, 0) 'Layer C is NaZrS2 type lower prob
	to C = pa-delta;  a_add = -1/3   ; b_add =  1/3   ; z_add = h_; 
	to B = 1-pa+delta;   a_add = 0 ; b_add = 0 ; z_add = h_2;

		}

	out "Outfile_40mAhg_gridsearch.txt" append
Out(Get (r_wp), "\t%11.5f")
Out(##Run_Number##, "\t%11.5f")
Out(level, "\t%11.5f")
Out(delta, "\t%11.5f")
Out(zeta, "\t%11.5f")
Out(pa, "\t%11.5f")
Out(occNa, "\t%11.5f")
Out(h, "\t%11.5f")
Out(h_, "\t%11.5f\n")


normalize_FCs
		

		
for strs 1 to 1 {			
			
		prm !Sz1  0.22582
		prm !Sz2  0.24381
      site Zr1 x = 0  ; y = 0  ; z = 0/Nv; occ Zr 1      beq =thermZr; layer A
      site S1  x = 2/3; y = 1/3; z =   Sz1/Nv; occ S 1 beq = thermS; layer A
      site S2  x = 1/3; y = 2/3; z =  -Sz1/Nv; occ S 1 beq = thermS; layer A
      site Na1 x = 1/3; y = 2/3; z =   0.5/Nv; occ Na occNa  0.38 beq = thermZr; layer A
      site Zr2 x = 0  ; y = 0  ; z = 0/Nv; occ Zr 1   beq = thermZr; layer B
      site S3  x = 2/3; y = 1/3; z =   Sz2/Nv; occ S 1 beq = thermS; layer B 
      site S4  x = 1/3; y = 2/3; z =  -Sz2/Nv; occ S 1 beq = thermS; layer B
      
     site Zr3 x = 0  ; y = 0  ; z = 0/Nv; occ Zr 1   beq = thermZr; layer C
     site S5  x = 2/3; y = 1/3; z =   Sz1/Nv; occ S 1 beq = thermS; layer C 
     site S6  x = 1/3; y = 2/3; z =  -Sz1/Nv; occ S 1 beq = thermS; layer C
     site Na2 x = 1/3; y = 2/3; z =   0.5/Nv; occ Na occNa  0.38 beq = thermZr; layer C
     
      peak_buffer_based_on = Xo; peak_buffer_based_on_tol 0.1
      prm !thermZr  0.51 min 0.1 max 0.8
      prm !thermS   0.51 min 0.1 max 1.2

}
		
	
	str
	weight_percent  2.817`_0.114
	phase_name ZrOS
	scale  @  6.63753064e-005`_2.738e-006
		a   5.697869
		b   5.697869
		c   5.697869
		al 90.      
		be 90.      
		ga 90.      
		volume  184.985
		space_group "P213"
		site Zr1    x 0.057         y 0.057         z 0.057         occ Zr+4 1.         beq 0.7           
		site O1     x 0.678         y 0.678         z 0.678         occ O-2  1.         beq 0.7           
		site S1     x 0.322         y 0.322         z 0.322         occ S    1.         beq 0.7           
		CS_L(, 135.68942_LIMIT_MIN_0.3)

C_matrix_normalized
{
                             1   2   3   4   5   6   7   8   9  10  11  12  13  14  15  16  17  18  19  20  21  22  23  24  25  26  27  28  29  30  31  32  33
bkg622895216           1:  100-100 100-100 100-100 100-100 100-100 100-100 100-100  99 -99  96 -92  79-100   6  -2  -9   6   7   6  -0   0  -6  -1  -2   2   3
bkg622893424           2: -100 100-100 100-100 100-100 100-100 100-100 100-100 100 -99  99 -96  92 -79 100  -6   2   9  -6  -7  -6   0  -0   6   1   2  -2  -3
bkg622893936           3:  100-100 100-100 100-100 100-100 100-100 100-100 100-100  99 -99  96 -92  79-100   6  -2  -9   6   7   6  -0   0  -6  -1  -2   2   3
bkg622895728           4: -100 100-100 100-100 100-100 100-100 100-100 100-100 100 -99  99 -96  92 -79 100  -6   2   9  -6  -7  -6   0  -0   6   1   2  -2  -3
bkg622894192           5:  100-100 100-100 100-100 100-100 100-100 100-100 100-100  99 -99  96 -92  79-100   6  -2  -9   6   7   6  -0   0  -6  -1  -2   2   3
bkg622894448           6: -100 100-100 100-100 100-100 100-100 100-100 100-100 100 -99  99 -96  92 -79 100  -6   2   9  -6  -7  -6   0  -0   7   1   2  -2  -3
bkg622894704           7:  100-100 100-100 100-100 100-100 100-100 100-100 100-100  99 -99  96 -92  79-100   6  -2  -9   6   7   6  -0   0  -7  -1  -2   2   3
bkg521287504           8: -100 100-100 100-100 100-100 100-100 100-100 100-100 100 -99  99 -96  92 -79 100  -6   2   9  -6  -7  -6   0  -0   7   1   2  -2  -3
bkg521283664           9:  100-100 100-100 100-100 100-100 100-100 100-100 100-100  99 -99  96 -92  79-100   6  -2  -9   6   7   6  -0   0  -6  -1  -2   2   3
bkg521281104          10: -100 100-100 100-100 100-100 100-100 100-100 100-100 100 -99  99 -96  92 -79 100  -6   2   9  -6  -7  -6   0  -0   6   1   2  -2  -3
bkg521281616          11:  100-100 100-100 100-100 100-100 100-100 100-100 100-100  99 -99  97 -92  79-100   6  -2  -9   6   7   6  -0   0  -6  -1  -2   2   3
bkg521286224          12: -100 100-100 100-100 100-100 100-100 100-100 100-100 100 -99  99 -97  92 -79 100  -6   2   9  -6  -7  -6   0  -0   7   2   2  -3  -3
bkg521282384          13:  100-100 100-100 100-100 100-100 100-100 100-100 100-100 100 -99  97 -92  79-100   6  -2  -8   6   7   5  -0   0  -6  -2  -2   3   3
bkg521282640          14: -100 100-100 100-100 100-100 100-100 100-100 100-100 100-100  99 -97  92 -79 100  -6   2   9  -6  -7  -5   0  -0   6   0   2  -2  -3
bkg521287248          15:   99 -99  99 -99  99 -99  99 -99  99 -99  99 -99 100-100 100 -99  98 -92  81 -99   7  -2  -9   7   8   5  -0   0  -6   1  -0   0   4
bkg521283408          16:  -99  99 -99  99 -99  99 -99  99 -99  99 -99  99 -99  99 -99 100 -97  94 -80  99  -5   2  10  -5  -8  -6   0  -0   7  -2  -0   1  -3
bkg521284432          17:   96 -96  96 -96  96 -96  96 -96  96 -96  97 -97  97 -97  98 -97 100 -93  85 -96   7  -2 -12   7  10  10  -0   0 -11  -0  -1   2   4
bkg521281872          18:  -92  92 -92  92 -92  92 -92  92 -92  92 -92  92 -92  92 -92  94 -93 100 -80  92  -4   4  11  -4  -9  -6   0  -0   8   1   2  -2  -2
bkg521282896          19:   79 -79  79 -79  79 -79  79 -79  79 -79  79 -79  79 -79  81 -80  85 -80 100 -79   7  -5 -10   8  10   9  -0   0 -10   1   0  -1   6
m661d2571_74          20: -100 100-100 100-100 100-100 100-100 100-100 100-100 100 -99  99 -96  92 -79 100  -6   2   9  -6  -7  -6   0  -0   6   1   2  -2  -3
m661d2571_75          21:    6  -6   6  -6   6  -6   6  -6   6  -6   6  -6   6  -6   7  -5   7  -4   7  -6 100 -22  19  84  30  13  -0   0   8   1  -0  -1  -3
occNa                 22:   -2   2  -2   2  -2   2  -2   2  -2   2  -2   2  -2   2  -2   2  -2   4  -5   2 -22 100 -75 -16  18  23   0  -0 -26  -3   2   2  -0
occNa2                23:   -9   9  -9   9  -9   9  -9   9  -9   9  -9   9  -8   9  -9  10 -12  11 -10   9  19 -75 100  14 -26 -44   0  -0  50  10  -4  -1  -0
cella                 24:    6  -6   6  -6   6  -6   6  -6   6  -6   6  -6   6  -6   7  -5   7  -4   8  -6  84 -16  14 100  16   8  -0   0   4   1   2  -2  -3
h                     25:    7  -7   7  -7   7  -7   7  -7   7  -7   7  -7   7  -7   8  -8  10  -9  10  -7  30  18 -26  16 100  12  -0   0 -19   2   5 -11  -5
h_                    26:    6  -6   6  -6   6  -6   6  -6   6  -6   6  -6   5  -5   5  -6  10  -6   9  -6  13  23 -44   8  12 100  -0   0 -89  -9   8   5   1
zeta                  27:   -0   0  -0   0  -0   0  -0   0  -0   0  -0   0  -0   0  -0   0  -0   0  -0   0  -0   0   0  -0  -0  -0 100  -0   0   0   0  -0  -0
delta                 28:    0  -0   0  -0   0  -0   0  -0   0  -0   0  -0   0  -0   0  -0   0  -0   0  -0   0  -0  -0   0   0   0  -0 100   0   0   0  -0  -0
h_2                   29:   -6   6  -6   6  -6   7  -7   7  -6   6  -6   7  -6   6  -6   7 -11   8 -10   6   8 -26  50   4 -19 -89   0   0 100   7 -10  -0  -1
s                     30:   -1   1  -1   1  -1   1  -1   1  -1   1  -1   2  -2   0   1  -2  -0   1   1   1   1  -3  10   1   2  -9   0   0   7 100  55 -73   4
CSG                   31:   -2   2  -2   2  -2   2  -2   2  -2   2  -2   2  -2   2  -0  -0  -1   2   0   2  -0   2  -4   2   5   8   0   0 -10  55 100 -86   1
CSL                   32:    2  -2   2  -2   2  -2   2  -2   2  -2   2  -3   3  -2   0   1   2  -2  -1  -2  -1   2  -1  -2 -11   5  -0  -0  -0 -73 -86 100  -2
scale20898592_        33:    3  -3   3  -3   3  -3   3  -3   3  -3   3  -3   3  -3   4  -3   4  -2   6  -3  -3  -0  -0  -3  -5   1  -0  -0  -1   4   1  -2 100
}
