# Supplementary material for: Electrochemical Intercalation Reaction of Sodium into the Layered Transition Metal Dichalcogenide ZrS2Influence of the Electrolyte Solvent
Source: Inorg Chem. 2025 Aug 27;64(36):18045–61. doi: 10.1021/acs.inorgchem.5c02331 (PMC12442063; doi:10.1021/acs.inorgchem.5c02331)
Supplement: Supplementary file 2 [file ic5c02331_si_002.zip › NaxZrS2_40mAhg.xy]

 5.01800012588501E+0000  11824
 5.04400012642145E+0000  11872
 5.07000012695789E+0000  11659
 5.09600012749434E+0000  11540
 5.12200012803078E+0000  11628
 5.14800012856722E+0000  11631
 5.17400012910366E+0000  11565
 5.20000012964010E+0000  11500
 5.22600013017654E+0000  11280
 5.25200013071299E+0000  11350
 5.27800013124943E+0000  11284
 5.30400013178587E+0000  11250
 5.33000013232231E+0000  11172
 5.35600013285875E+0000  11166
 5.38200013339519E+0000  11191
 5.40800013393164E+0000  11231
 5.43400013446808E+0000  11048
 5.46000013500452E+0000  10866
 5.48600013554096E+0000  10889
 5.51200013607740E+0000  10924
 5.53800013661385E+0000  10932
 5.56400013715029E+0000  10764
 5.59000013768673E+0000  10846
 5.61600013822317E+0000  10707
 5.64200013875961E+0000  10491
 5.66800013929606E+0000  10527
 5.69400013983250E+0000  10411
 5.72000014036894E+0000  10439
 5.74600014090538E+0000  10407
 5.77200014144182E+0000  10388
 5.79800014197826E+0000  10307
 5.82400014251471E+0000  10291
 5.85000014305115E+0000  10360
 5.87600014358759E+0000  10318
 5.90200014412403E+0000  10079
 5.92800014466047E+0000  10074
 5.95400014519692E+0000  10055
 5.98000014573336E+0000  10020
 6.00600014626980E+0000  10149
 6.03200014680624E+0000  10178
 6.05800014734268E+0000  10157
 6.08400014787912E+0000  10065
 6.11000014841557E+0000  10007
 6.13600014895201E+0000  9872
 6.16200014948845E+0000  9956
 6.18800015002489E+0000  9979
 6.21400015056133E+0000  9947
 6.24000015109777E+0000  9915
 6.26600015163422E+0000  9839
 6.29200015217066E+0000  9738
 6.31800015270710E+0000  9665
 6.34400015324354E+0000  9681
 6.37000015377998E+0000  9671
 6.39600015431642E+0000  9693
 6.42200015485287E+0000  9600
 6.44800015538931E+0000  9504
 6.47400015592575E+0000  9570
 6.50000015646219E+0000  9612
 6.52600015699863E+0000  9532
 6.55200015753508E+0000  9461
 6.57800015807152E+0000  9600
 6.60400015860796E+0000  9554
 6.63000015914440E+0000  9378
 6.65600015968084E+0000  9340
 6.68200016021729E+0000  9293
 6.70800016075373E+0000  9318
 6.73400016129017E+0000  9279
 6.76000016182661E+0000  9258
 6.78600016236305E+0000  9286
 6.81200016289949E+0000  9185
 6.83800016343594E+0000  9060
 6.86400016397238E+0000  9204
 6.89000016450882E+0000  9115
 6.91600016504526E+0000  8978
 6.94200016558170E+0000  8948
 6.96800016611815E+0000  8929
 6.99400016665459E+0000  8897
 7.02000016719103E+0000  8981
 7.04600016772747E+0000  8782
 7.07200016826391E+0000  8910
 7.09800016880035E+0000  8851
 7.12400016933680E+0000  8783
 7.15000016987324E+0000  8720
 7.17600017040968E+0000  8670
 7.20200017094612E+0000  8606
 7.22800017148256E+0000  8624
 7.25400017201901E+0000  8770
 7.28000017255545E+0000  8500
 7.30600017309189E+0000  8675
 7.33200017362833E+0000  8544
 7.35800017416477E+0000  8647
 7.38400017470121E+0000  8453
 7.41000017523766E+0000  8505
 7.43600017577410E+0000  8339
 7.46200017631054E+0000  8621
 7.48800017684698E+0000  8614
 7.51400017738342E+0000  8389
 7.54000017791986E+0000  8495
 7.56600017845631E+0000  8356
 7.59200017899275E+0000  8189
 7.61800017952919E+0000  8055
 7.64400018006563E+0000  8222
 7.67000018060207E+0000  8122
 7.69600018113852E+0000  8183
 7.72200018167496E+0000  8045
 7.74800018221140E+0000  8164
 7.77400018274784E+0000  8123
 7.80000018328428E+0000  7904
 7.82600018382072E+0000  8076
 7.85200018435717E+0000  7844
 7.87800018489361E+0000  7810
 7.90400018543005E+0000  7884
 7.93000018596649E+0000  7848
 7.95600018650293E+0000  7774
 7.98200018703938E+0000  7704
 8.00800018757582E+0000  7951
 8.03400018811226E+0000  7730
 8.06000018864870E+0000  7866
 8.08600018918514E+0000  7746
 8.11200018972158E+0000  7788
 8.13800019025803E+0000  7617
 8.16400019079447E+0000  7659
 8.19000019133091E+0000  7622
 8.21600019186735E+0000  7581
 8.24200019240379E+0000  7606
 8.26800019294024E+0000  7622
 8.29400019347668E+0000  7649
 8.32000019401312E+0000  7596
 8.34600019454956E+0000  7521
 8.37200019508600E+0000  7520
 8.39800019562244E+0000  7480
 8.42400019615889E+0000  7492
 8.45000019669533E+0000  7531
 8.47600019723177E+0000  7615
 8.50200019776821E+0000  7367
 8.52800019830465E+0000  7429
 8.55400019884109E+0000  7472
 8.58000019937754E+0000  7418
 8.60600019991398E+0000  7479
 8.63200020045042E+0000  7431
 8.65800020098686E+0000  7481
 8.68400020152330E+0000  7415
 8.71000020205975E+0000  7332
 8.73600020259619E+0000  7360
 8.76200020313263E+0000  7370
 8.78800020366907E+0000  7328
 8.81400020420551E+0000  7343
 8.84000020474195E+0000  7363
 8.86600020527840E+0000  7337
 8.89200020581484E+0000  7343
 8.91800020635128E+0000  7306
 8.94400020688772E+0000  7261
 8.97000020742416E+0000  7325
 8.99600020796061E+0000  7320
 9.02200020849705E+0000  7314
 9.04800020903349E+0000  7286
 9.07400020956993E+0000  7183
 9.10000021010637E+0000  7238
 9.12600021064281E+0000  7211
 9.15200021117926E+0000  7167
 9.17800021171570E+0000  7242
 9.20400021225214E+0000  7166
 9.23000021278858E+0000  7096
 9.25600021332502E+0000  7224
 9.28200021386147E+0000  7324
 9.30800021439791E+0000  7199
 9.33400021493435E+0000  7123
 9.36000021547079E+0000  7212
 9.38600021600723E+0000  7191
 9.41200021654367E+0000  7156
 9.43800021708012E+0000  7117
 9.46400021761656E+0000  7131
 9.49000021815300E+0000  7221
 9.51600021868944E+0000  7077
 9.54200021922588E+0000  7081
 9.56800021976233E+0000  7059
 9.59400022029877E+0000  7055
 9.62000022083521E+0000  6938
 9.64600022137165E+0000  6879
 9.67200022190809E+0000  6886
 9.69800022244453E+0000  6813
 9.72400022298098E+0000  6779
 9.75000022351742E+0000  6802
 9.77600022405386E+0000  6750
 9.80200022459030E+0000  6859
 9.82800022512674E+0000  6910
 9.85400022566318E+0000  6841
 9.88000022619963E+0000  6901
 9.90600022673607E+0000  6720
 9.93200022727251E+0000  6722
 9.95800022780895E+0000  6768
 9.98400022834539E+0000  6754
 1.00100002288818E+0001  6652
 1.00360002294182E+0001  6674
 1.00620002299547E+0001  6526
 1.00880002304911E+0001  6581
 1.01140002310276E+0001  6551
 1.01400002315640E+0001  6662
 1.01660002321004E+0001  6535
 1.01920002326369E+0001  6489
 1.02180002331733E+0001  6490
 1.02440002337098E+0001  6577
 1.02700002342462E+0001  6555
 1.02960002347827E+0001  6564
 1.03220002353191E+0001  6495
 1.03480002358555E+0001  6501
 1.03740002363920E+0001  6437
 1.04000002369284E+0001  6428
 1.04260002374649E+0001  6441
 1.04520002380013E+0001  6225
 1.04780002385377E+0001  6362
 1.05040002390742E+0001  6328
 1.05300002396106E+0001  6419
 1.05560002401471E+0001  6510
 1.05820002406835E+0001  6344
 1.06080002412200E+0001  6397
 1.06340002417564E+0001  6361
 1.06600002422928E+0001  6321
 1.06860002428293E+0001  6282
 1.07120002433657E+0001  6301
 1.07380002439022E+0001  6265
 1.07640002444386E+0001  6317
 1.07900002449750E+0001  6236
 1.08160002455115E+0001  6273
 1.08420002460479E+0001  6087
 1.08680002465844E+0001  6192
 1.08940002471208E+0001  6207
 1.09200002476573E+0001  6210
 1.09460002481937E+0001  6297
 1.09720002487301E+0001  6237
 1.09980002492666E+0001  6261
 1.10240002498030E+0001  6216
 1.10500002503395E+0001  6262
 1.10760002508759E+0001  6079
 1.11020002514123E+0001  6174
 1.11280002519488E+0001  6243
 1.11540002524852E+0001  6133
 1.11800002530217E+0001  6132
 1.12060002535581E+0001  6143
 1.12320002540946E+0001  6104
 1.12580002546310E+0001  6119
 1.12840002551674E+0001  6126
 1.13100002557039E+0001  6203
 1.13360002562403E+0001  6282
 1.13620002567768E+0001  6205
 1.13880002573132E+0001  6135
 1.14140002578496E+0001  6150
 1.14400002583861E+0001  6096
 1.14660002589225E+0001  6055
 1.14920002594590E+0001  6155
 1.15180002599954E+0001  6207
 1.15440002605319E+0001  6098
 1.15700002610683E+0001  5949
 1.15960002616047E+0001  5998
 1.16220002621412E+0001  6107
 1.16480002626776E+0001  6078
 1.16740002632141E+0001  6129
 1.17000002637505E+0001  6197
 1.17260002642869E+0001  6085
 1.17520002648234E+0001  6080
 1.17780002653598E+0001  6182
 1.18040002658963E+0001  6114
 1.18300002664327E+0001  6119
 1.18560002669692E+0001  6145
 1.18820002675056E+0001  6182
 1.19080002680420E+0001  6177
 1.19340002685785E+0001  6217
 1.19600002691149E+0001  6287
 1.19860002696514E+0001  6250
 1.20120002701878E+0001  6198
 1.20380002707243E+0001  6231
 1.20640002712607E+0001  6312
 1.20900002717971E+0001  6344
 1.21160002723336E+0001  6298
 1.21420002728700E+0001  6302
 1.21680002734065E+0001  6305
 1.21940002739429E+0001  6405
 1.22200002744793E+0001  6366
 1.22460002750158E+0001  6582
 1.22720002755522E+0001  6570
 1.22980002760887E+0001  6593
 1.23240002766251E+0001  6558
 1.23500002771616E+0001  6655
 1.23760002776980E+0001  6729
 1.24020002782344E+0001  6804
 1.24280002787709E+0001  7073
 1.24540002793073E+0001  6954
 1.24800002798438E+0001  6986
 1.25060002803802E+0001  7158
 1.25320002809166E+0001  7337
 1.25580002814531E+0001  7482
 1.25840002819895E+0001  7415
 1.26100002825260E+0001  7701
 1.26360002830624E+0001  7830
 1.26620002835989E+0001  7922
 1.26880002841353E+0001  8057
 1.27140002846717E+0001  8326
 1.27400002852082E+0001  8467
 1.27660002857446E+0001  8840
 1.27920002862811E+0001  9149
 1.28180002868175E+0001  9248
 1.28440002873539E+0001  9770
 1.28700002878904E+0001  10141
 1.28960002884268E+0001  10663
 1.29220002889633E+0001  10904
 1.29480002894997E+0001  11524
 1.29740002900362E+0001  12102
 1.30000002905726E+0001  12559
 1.30260002911090E+0001  12961
 1.30520002916455E+0001  13684
 1.30780002921819E+0001  14028
 1.31040002927184E+0001  14499
 1.31300002932548E+0001  14997
 1.31560002937912E+0001  15699
 1.31820002943277E+0001  16157
 1.32080002948641E+0001  16476
 1.32340002954006E+0001  17393
 1.32600002959370E+0001  17947
 1.32860002964735E+0001  18635
 1.33120002970099E+0001  19063
 1.33380002975463E+0001  20171
 1.33640002980828E+0001  20498
 1.33900002986192E+0001  21286
 1.34160002991557E+0001  22330
 1.34420002996921E+0001  23445
 1.34680003002286E+0001  24222
 1.34940003007650E+0001  24778
 1.35200003013014E+0001  25666
 1.35460003018379E+0001  26583
 1.35720003023743E+0001  27490
 1.35980003029108E+0001  28240
 1.36240003034472E+0001  28655
 1.36500003039836E+0001  29045
 1.36760003045201E+0001  29360
 1.37020003050565E+0001  29158
 1.37280003055930E+0001  28114
 1.37540003061294E+0001  27326
 1.37800003066659E+0001  26097
 1.38060003072023E+0001  24391
 1.38320003077387E+0001  22400
 1.38580003082752E+0001  20179
 1.38840003088116E+0001  18167
 1.39100003093481E+0001  16201
 1.39360003098845E+0001  14451
 1.39620003104209E+0001  12953
 1.39880003109574E+0001  11581
 1.40140003114938E+0001  10558
 1.40400003120303E+0001  9713
 1.40660003125667E+0001  9055
 1.40920003131032E+0001  8526
 1.41180003136396E+0001  8007
 1.41440003141760E+0001  7613
 1.41700003147125E+0001  7280
 1.41960003152489E+0001  7086
 1.42220003157854E+0001  7009
 1.42480003163218E+0001  6808
 1.42740003168582E+0001  6550
 1.43000003173947E+0001  6374
 1.43260003179311E+0001  6294
 1.43520003184676E+0001  6283
 1.43780003190040E+0001  6243
 1.44040003195405E+0001  6194
 1.44300003200769E+0001  6056
 1.44560003206133E+0001  5897
 1.44820003211498E+0001  5909
 1.45080003216862E+0001  5811
 1.45340003222227E+0001  5778
 1.45600003227591E+0001  5723
 1.45860003232955E+0001  5693
 1.46120003238320E+0001  5697
 1.46380003243684E+0001  5647
 1.46640003249049E+0001  5586
 1.46900003254413E+0001  5531
 1.47160003259778E+0001  5500
 1.47420003265142E+0001  5415
 1.47680003270506E+0001  5463
 1.47940003275871E+0001  5450
 1.48200003281235E+0001  5381
 1.48460003286600E+0001  5412
 1.48720003291964E+0001  5371
 1.48980003297328E+0001  5392
 1.49240003302693E+0001  5345
 1.49500003308057E+0001  5279
 1.49760003313422E+0001  5293
 1.50020003318786E+0001  5337
 1.50280003324151E+0001  5396
 1.50540003329515E+0001  5321
 1.50800003334879E+0001  5329
 1.51060003340244E+0001  5314
 1.51320003345608E+0001  5239
 1.51580003350973E+0001  5182
 1.51840003356337E+0001  5129
 1.52100003361702E+0001  5176
 1.52360003367066E+0001  5198
 1.52620003372430E+0001  5219
 1.52880003377795E+0001  5225
 1.53140003383159E+0001  5282
 1.53400003388524E+0001  5224
 1.53660003393888E+0001  5236
 1.53920003399252E+0001  5200
 1.54180003404617E+0001  4960
 1.54440003409981E+0001  5014
 1.54700003415346E+0001  4922
 1.54960003420710E+0001  5100
 1.55220003426075E+0001  4845
 1.55480003431439E+0001  5055
 1.55740003436803E+0001  5245
 1.56000003442168E+0001  5020
 1.56260003447532E+0001  5067
 1.56520003452897E+0001  4931
 1.56780003458261E+0001  5043
 1.57040003463625E+0001  5137
 1.57300003468990E+0001  5046
 1.57560003474354E+0001  5078
 1.57820003479719E+0001  5087
 1.58080003485083E+0001  5015
 1.58340003490448E+0001  5090
 1.58600003495812E+0001  5135
 1.58860003501176E+0001  5102
 1.59120003506541E+0001  5080
 1.59380003511905E+0001  5080
 1.59640003517270E+0001  5100
 1.59900003522634E+0001  5078
 1.60160003527999E+0001  5115
 1.60420003533363E+0001  5036
 1.60680003538728E+0001  5063
 1.60940003544092E+0001  5027
 1.61200003549457E+0001  4959
 1.61460003554821E+0001  5023
 1.61720003560185E+0001  5059
 1.61980003565550E+0001  5025
 1.62240003570914E+0001  4974
 1.62500003576279E+0001  5077
 1.62760003581643E+0001  5004
 1.63020003587008E+0001  4935
 1.63280003592372E+0001  4938
 1.63540003597736E+0001  5034
 1.63800003603101E+0001  5017
 1.64060003608465E+0001  5086
 1.64320003613830E+0001  5158
 1.64580003619194E+0001  5127
 1.64840003624558E+0001  5012
 1.65100003629923E+0001  5064
 1.65360003635287E+0001  5114
 1.65620003640652E+0001  5123
 1.65880003646016E+0001  5093
 1.66140003651381E+0001  5072
 1.66400003656745E+0001  5113
 1.66660003662109E+0001  5151
 1.66920003667474E+0001  5120
 1.67180003672838E+0001  5090
 1.67440003678203E+0001  5065
 1.67700003683567E+0001  5050
 1.67960003688931E+0001  5081
 1.68220003694296E+0001  5079
 1.68480003699660E+0001  5089
 1.68740003705025E+0001  5068
 1.69000003710389E+0001  5035
 1.69260003715754E+0001  5040
 1.69520003721118E+0001  4981
 1.69780003726482E+0001  4998
 1.70040003731847E+0001  5042
 1.70300003737211E+0001  4971
 1.70560003742576E+0001  4945
 1.70820003747940E+0001  5037
 1.71080003753304E+0001  5081
 1.71340003758669E+0001  5047
 1.71600003764033E+0001  4991
 1.71860003769398E+0001  5023
 1.72120003774762E+0001  5066
 1.72380003780127E+0001  5059
 1.72640003785491E+0001  5063
 1.72900003790855E+0001  5014
 1.73160003796220E+0001  5043
 1.73420003801584E+0001  5072
 1.73680003806949E+0001  5117
 1.73940003812313E+0001  5073
 1.74200003817678E+0001  5086
 1.74460003823042E+0001  5125
 1.74720003828406E+0001  5004
 1.74980003833771E+0001  5056
 1.75240003839135E+0001  5072
 1.75500003844500E+0001  5111
 1.75760003849864E+0001  5129
 1.76020003855228E+0001  5142
 1.76280003860593E+0001  5134
 1.76540003865957E+0001  5127
 1.76800003871322E+0001  5121
 1.77060003876686E+0001  5106
 1.77320003882051E+0001  5151
 1.77580003887415E+0001  5191
 1.77840003892779E+0001  5108
 1.78100003898144E+0001  5178
 1.78360003903508E+0001  5199
 1.78620003908873E+0001  5122
 1.78880003914237E+0001  5097
 1.79140003919601E+0001  5229
 1.79400003924966E+0001  5140
 1.79660003930330E+0001  5257
 1.79920003935695E+0001  5203
 1.80180003941059E+0001  5217
 1.80440003946424E+0001  5130
 1.80700003951788E+0001  5226
 1.80960003957152E+0001  5379
 1.81220003962517E+0001  5273
 1.81480003967881E+0001  5028
 1.81740003973246E+0001  5180
 1.82000003978610E+0001  5234
 1.82260003983974E+0001  5177
 1.82520003989339E+0001  5367
 1.82780003994703E+0001  5291
 1.83040004000068E+0001  5207
 1.83300004005432E+0001  5178
 1.83560004010797E+0001  5332
 1.83820004016161E+0001  5275
 1.84080004021525E+0001  5219
 1.84340004026890E+0001  5257
 1.84600004032254E+0001  5263
 1.84860004037619E+0001  5267
 1.85120004042983E+0001  5371
 1.85380004048347E+0001  5377
 1.85640004053712E+0001  5441
 1.85900004059076E+0001  5333
 1.86160004064441E+0001  5326
 1.86420004069805E+0001  5333
 1.86680004075170E+0001  5511
 1.86940004080534E+0001  5381
 1.87200004085898E+0001  5282
 1.87460004091263E+0001  5389
 1.87720004096627E+0001  5314
 1.87980004101992E+0001  5285
 1.88240004107356E+0001  5314
 1.88500004112721E+0001  5420
 1.88760004118085E+0001  5411
 1.89020004123449E+0001  5330
 1.89280004128814E+0001  5309
 1.89540004134178E+0001  5366
 1.89800004139543E+0001  5380
 1.90060004144907E+0001  5435
 1.90320004150271E+0001  5423
 1.90580004155636E+0001  5371
 1.90840004161000E+0001  5382
 1.91100004166365E+0001  5384
 1.91360004171729E+0001  5425
 1.91620004177094E+0001  5403
 1.91880004182458E+0001  5418
 1.92140004187822E+0001  5513
 1.92400004193187E+0001  5579
 1.92660004198551E+0001  5597
 1.92920004203916E+0001  5568
 1.93180004209280E+0001  5503
 1.93440004214644E+0001  5461
 1.93700004220009E+0001  5492
 1.93960004225373E+0001  5505
 1.94220004230738E+0001  5556
 1.94480004236102E+0001  5605
 1.94740004241467E+0001  5552
 1.95000004246831E+0001  5477
 1.95260004252195E+0001  5441
 1.95520004257560E+0001  5443
 1.95780004262924E+0001  5415
 1.96040004268289E+0001  5405
 1.96300004273653E+0001  5462
 1.96560004279017E+0001  5499
 1.96820004284382E+0001  5494
 1.97080004289746E+0001  5507
 1.97340004295111E+0001  5477
 1.97600004300475E+0001  5449
 1.97860004305840E+0001  5447
 1.98120004311204E+0001  5500
 1.98380004316568E+0001  5490
 1.98640004321933E+0001  5523
 1.98900004327297E+0001  5519
 1.99160004332662E+0001  5548
 1.99420004338026E+0001  5490
 1.99680004343390E+0001  5495
 1.99940004348755E+0001  5487
 2.00200004354119E+0001  5563
 2.00460004359484E+0001  5636
 2.00720004364848E+0001  5646
 2.00980004370213E+0001  5645
 2.01240004375577E+0001  5531
 2.01500004380941E+0001  5581
 2.01760004386306E+0001  5515
 2.02020004391670E+0001  5469
 2.02280004397035E+0001  5668
 2.02540004402399E+0001  5599
 2.02800004407763E+0001  5631
 2.03060004413128E+0001  5614
 2.03320004418492E+0001  5650
 2.03580004423857E+0001  5585
 2.03840004429221E+0001  5608
 2.04100004434586E+0001  5649
 2.04360004439950E+0001  5584
 2.04620004445314E+0001  5478
 2.04880004450679E+0001  5627
 2.05140004456043E+0001  5622
 2.05400004461408E+0001  5731
 2.05660004466772E+0001  5731
 2.05920004472137E+0001  5707
 2.06180004477501E+0001  5724
 2.06440004482865E+0001  5726
 2.06700004488230E+0001  5651
 2.06960004493594E+0001  5705
 2.07220004498959E+0001  5650
 2.07480004504323E+0001  5660
 2.07740004509687E+0001  5745
 2.08000004515052E+0001  5600
 2.08260004520416E+0001  5789
 2.08520004525781E+0001  5692
 2.08780004531145E+0001  5526
 2.09040004536510E+0001  5717
 2.09300004541874E+0001  5724
 2.09560004547238E+0001  5561
 2.09820004552603E+0001  5768
 2.10080004557967E+0001  5704
 2.10340004563332E+0001  5750
 2.10600004568696E+0001  5774
 2.10860004574060E+0001  5792
 2.11120004579425E+0001  5743
 2.11380004584789E+0001  5814
 2.11640004590154E+0001  5811
 2.11900004595518E+0001  5724
 2.12160004600883E+0001  5762
 2.12420004606247E+0001  5588
 2.12680004611611E+0001  5697
 2.12940004616976E+0001  5775
 2.13200004622340E+0001  5631
 2.13460004627705E+0001  5772
 2.13720004633069E+0001  5759
 2.13980004638433E+0001  5644
 2.14240004643798E+0001  5567
 2.14500004649162E+0001  5688
 2.14760004654527E+0001  5756
 2.15020004659891E+0001  5728
 2.15280004665256E+0001  5793
 2.15540004670620E+0001  5846
 2.15800004675984E+0001  5794
 2.16060004681349E+0001  5666
 2.16320004686713E+0001  5696
 2.16580004692078E+0001  5803
 2.16840004697442E+0001  5852
 2.17100004702806E+0001  5797
 2.17360004708171E+0001  5784
 2.17620004713535E+0001  5851
 2.17880004718900E+0001  5893
 2.18140004724264E+0001  5858
 2.18400004729629E+0001  5870
 2.18660004734993E+0001  5843
 2.18920004740357E+0001  5925
 2.19180004745722E+0001  6082
 2.19440004751086E+0001  6096
 2.19700004756451E+0001  6201
 2.19960004761815E+0001  6505
 2.20220004767179E+0001  6749
 2.20480004772544E+0001  6604
 2.20740004777908E+0001  6401
 2.21000004783273E+0001  6232
 2.21260004788637E+0001  5946
 2.21520004794002E+0001  5833
 2.21780004799366E+0001  5801
 2.22040004804730E+0001  5797
 2.22300004810095E+0001  5783
 2.22560004815459E+0001  5802
 2.22820004820824E+0001  5876
 2.23080004826188E+0001  5814
 2.23340004831553E+0001  5748
 2.23600004836917E+0001  5773
 2.23860004842281E+0001  5852
 2.24120004847646E+0001  5882
 2.24380004853010E+0001  5809
 2.24640004858375E+0001  5778
 2.24900004863739E+0001  5824
 2.25160004869103E+0001  5822
 2.25420004874468E+0001  5824
 2.25680004879832E+0001  5786
 2.25940004885197E+0001  5859
 2.26200004890561E+0001  5818
 2.26460004895926E+0001  5795
 2.26720004901290E+0001  5843
 2.26980004906654E+0001  5806
 2.27240004912019E+0001  5740
 2.27500004917383E+0001  5745
 2.27760004922748E+0001  5672
 2.28020004928112E+0001  5629
 2.28280004933476E+0001  5705
 2.28540004938841E+0001  5835
 2.28800004944205E+0001  5856
 2.29060004949570E+0001  5830
 2.29320004954934E+0001  5786
 2.29580004960299E+0001  5659
 2.29840004965663E+0001  5877
 2.30100004971027E+0001  5722
 2.30360004976392E+0001  5726
 2.30620004981756E+0001  5890
 2.30880004987121E+0001  5804
 2.31140004992485E+0001  5784
 2.31400004997849E+0001  5756
 2.31660005003214E+0001  5816
 2.31920005008578E+0001  5758
 2.32180005013943E+0001  5955
 2.32440005019307E+0001  5869
 2.32700005024672E+0001  5804
 2.32960005030036E+0001  5767
 2.33220005035400E+0001  5820
 2.33480005040765E+0001  5823
 2.33740005046129E+0001  5733
 2.34000005051494E+0001  5676
 2.34260005056858E+0001  5781
 2.34520005062222E+0001  5779
 2.34780005067587E+0001  5843
 2.35040005072951E+0001  5969
 2.35300005078316E+0001  5860
 2.35560005083680E+0001  5884
 2.35820005089045E+0001  5803
 2.36080005094409E+0001  5888
 2.36340005099773E+0001  5830
 2.36600005105138E+0001  5810
 2.36860005110502E+0001  5808
 2.37120005115867E+0001  5766
 2.37380005121231E+0001  5793
 2.37640005126595E+0001  5756
 2.37900005131960E+0001  5802
 2.38160005137324E+0001  5815
 2.38420005142689E+0001  5824
 2.38680005148053E+0001  5884
 2.38940005153418E+0001  5780
 2.39200005158782E+0001  5821
 2.39460005164146E+0001  5869
 2.39720005169511E+0001  5875
 2.39980005174875E+0001  5864
 2.40240005180240E+0001  5806
 2.40500005185604E+0001  5829
 2.40760005190968E+0001  5811
 2.41020005196333E+0001  5739
 2.41280005201697E+0001  5807
 2.41540005207062E+0001  5895
 2.41800005212426E+0001  5883
 2.42060005217791E+0001  5978
 2.42320005223155E+0001  5991
 2.42580005228519E+0001  5950
 2.42840005233884E+0001  5859
 2.43100005239248E+0001  5842
 2.43360005244613E+0001  5887
 2.43620005249977E+0001  5878
 2.43880005255342E+0001  5874
 2.44140005260706E+0001  5874
 2.44400005266070E+0001  5888
 2.44660005271435E+0001  5925
 2.44920005276799E+0001  5896
 2.45180005282164E+0001  5806
 2.45440005287528E+0001  5836
 2.45700005292892E+0001  6016
 2.45960005298257E+0001  6052
 2.46220005303621E+0001  5932
 2.46480005308986E+0001  5922
 2.46740005314350E+0001  5837
 2.47000005319715E+0001  5825
 2.47260005325079E+0001  5891
 2.47520005330443E+0001  5911
 2.47780005335808E+0001  5950
 2.48040005341172E+0001  5906
 2.48300005346537E+0001  5934
 2.48560005351901E+0001  5855
 2.48820005357265E+0001  5803
 2.49080005362630E+0001  5898
 2.49340005367994E+0001  5878
 2.49600005373359E+0001  5856
 2.49860005378723E+0001  5929
 2.50120005384088E+0001  5967
 2.50380005389452E+0001  5869
 2.50640005394816E+0001  5887
 2.50900005400181E+0001  5985
 2.51160005405545E+0001  5978
 2.51420005410910E+0001  5854
 2.51680005416274E+0001  5728
 2.51940005421638E+0001  5699
 2.52200005427003E+0001  5769
 2.52460005432367E+0001  5909
 2.52720005437732E+0001  5902
 2.52980005443096E+0001  5857
 2.53240005448461E+0001  5798
 2.53500005453825E+0001  5828
 2.53760005459189E+0001  5778
 2.54020005464554E+0001  5809
 2.54280005469918E+0001  5751
 2.54540005475283E+0001  5705
 2.54800005480647E+0001  5747
 2.55060005486011E+0001  5868
 2.55320005491376E+0001  5729
 2.55580005496740E+0001  5834
 2.55840005502105E+0001  5819
 2.56100005507469E+0001  5720
 2.56360005512834E+0001  5747
 2.56620005518198E+0001  5697
 2.56880005523562E+0001  5838
 2.57140005528927E+0001  5770
 2.57400005534291E+0001  5709
 2.57660005539656E+0001  5788
 2.57920005545020E+0001  5766
 2.58180005550385E+0001  5743
 2.58440005555749E+0001  5863
 2.58700005561113E+0001  5696
 2.58960005566478E+0001  5786
 2.59220005571842E+0001  5648
 2.59480005577207E+0001  5666
 2.59740005582571E+0001  5742
 2.60000005587935E+0001  5668
 2.60260005593300E+0001  5604
 2.60520005598664E+0001  5575
 2.60780005604029E+0001  5620
 2.61040005609393E+0001  5624
 2.61300005614758E+0001  5633
 2.61560005620122E+0001  5805
 2.61820005625486E+0001  5646
 2.62080005630851E+0001  5661
 2.62340005636215E+0001  5655
 2.62600005641580E+0001  5567
 2.62860005646944E+0001  5644
 2.63120005652308E+0001  5509
 2.63380005657673E+0001  5516
 2.63640005663037E+0001  5490
 2.63900005668402E+0001  5478
 2.64160005673766E+0001  5505
 2.64420005679131E+0001  5480
 2.64680005684495E+0001  5446
 2.64940005689859E+0001  5451
 2.65200005695224E+0001  5456
 2.65460005700588E+0001  5385
 2.65720005705953E+0001  5430
 2.65980005711317E+0001  5404
 2.66240005716681E+0001  5491
 2.66500005722046E+0001  5523
 2.66760005727410E+0001  5430
 2.67020005732775E+0001  5530
 2.67280005738139E+0001  5479
 2.67540005743504E+0001  5376
 2.67800005748868E+0001  5499
 2.68060005754232E+0001  5507
 2.68320005759597E+0001  5506
 2.68580005764961E+0001  5501
 2.68840005770326E+0001  5509
 2.69100005775690E+0001  5588
 2.69360005781054E+0001  5678
 2.69620005786419E+0001  5765
 2.69880005791783E+0001  5943
 2.70140005797148E+0001  6347
 2.70400005802512E+0001  6880
 2.70660005807877E+0001  7309
 2.70920005813241E+0001  7128
 2.71180005818605E+0001  6659
 2.71440005823970E+0001  6329
 2.71700005829334E+0001  5985
 2.71960005834699E+0001  5635
 2.72220005840063E+0001  5565
 2.72480005845428E+0001  5563
 2.72740005850792E+0001  5485
 2.73000005856156E+0001  5445
 2.73260005861521E+0001  5474
 2.73520005866885E+0001  5446
 2.73780005872250E+0001  5340
 2.74040005877614E+0001  5347
 2.74300005882978E+0001  5341
 2.74560005888343E+0001  5355
 2.74820005893707E+0001  5336
 2.75080005899072E+0001  5289
 2.75340005904436E+0001  5331
 2.75600005909801E+0001  5270
 2.75860005915165E+0001  5257
 2.76120005920529E+0001  5249
 2.76380005925894E+0001  5230
 2.76640005931258E+0001  5214
 2.76900005936623E+0001  5217
 2.77160005941987E+0001  5234
 2.77420005947351E+0001  5230
 2.77680005952716E+0001  5261
 2.77940005958080E+0001  5251
 2.78200005963445E+0001  5179
 2.78460005968809E+0001  5230
 2.78720005974174E+0001  5210
 2.78980005979538E+0001  5216
 2.79240005984902E+0001  5183
 2.79500005990267E+0001  5214
 2.79760005995631E+0001  5298
 2.80020006000996E+0001  5362
 2.80280006006360E+0001  5375
 2.80540006011724E+0001  5623
 2.80800006017089E+0001  5769
 2.81060006022453E+0001  6033
 2.81320006027818E+0001  6452
 2.81580006033182E+0001  7000
 2.81840006038547E+0001  8133
 2.82100006043911E+0001  9221
 2.82360006049275E+0001  10958
 2.82620006054640E+0001  13115
 2.82880006060004E+0001  15473
 2.83140006065369E+0001  17912
 2.83400006070733E+0001  19866
 2.83660006076097E+0001  20724
 2.83920006081462E+0001  20471
 2.84180006086826E+0001  19730
 2.84440006092191E+0001  18137
 2.84700006097555E+0001  16551
 2.84960006102920E+0001  15165
 2.85220006108284E+0001  13738
 2.85480006113648E+0001  12677
 2.85740006119013E+0001  12004
 2.86000006124377E+0001  11161
 2.86260006129742E+0001  10426
 2.86520006135106E+0001  9600
 2.86780006140471E+0001  9183
 2.87040006145835E+0001  8495
 2.87300006151199E+0001  8173
 2.87560006156564E+0001  7775
 2.87820006161928E+0001  7498
 2.88080006167293E+0001  7012
 2.88340006172657E+0001  6975
 2.88600006178021E+0001  6797
 2.88860006183386E+0001  6514
 2.89120006188750E+0001  6273
 2.89380006194115E+0001  6197
 2.89640006199479E+0001  6238
 2.89900006204844E+0001  6144
 2.90160006210208E+0001  6027
 2.90420006215572E+0001  5973
 2.90680006220937E+0001  5899
 2.90940006226301E+0001  5861
 2.91200006231666E+0001  5862
 2.91460006237030E+0001  5686
 2.91720006242394E+0001  5798
 2.91980006247759E+0001  5876
 2.92240006253123E+0001  5823
 2.92500006258488E+0001  5688
 2.92760006263852E+0001  5686
 2.93020006269217E+0001  5813
 2.93280006274581E+0001  5821
 2.93540006279945E+0001  5701
 2.93800006285310E+0001  5726
 2.94060006290674E+0001  5763
 2.94320006296039E+0001  5794
 2.94580006301403E+0001  5834
 2.94840006306767E+0001  5878
 2.95100006312132E+0001  5882
 2.95360006317496E+0001  5900
 2.95620006322861E+0001  5864
 2.95880006328225E+0001  5845
 2.96140006333590E+0001  5983
 2.96400006338954E+0001  6070
 2.96660006344318E+0001  6064
 2.96920006349683E+0001  5912
 2.97180006355047E+0001  5808
 2.97440006360412E+0001  5726
 2.97700006365776E+0001  5703
 2.97960006371140E+0001  5735
 2.98220006376505E+0001  5628
 2.98480006381869E+0001  5529
 2.98740006387234E+0001  5547
 2.99000006392598E+0001  5506
 2.99260006397963E+0001  5515
 2.99520006403327E+0001  5564
 2.99780006408691E+0001  5500
 3.00040006414056E+0001  5429
 3.00300006419420E+0001  5428
 3.00560006424785E+0001  5429
 3.00820006430149E+0001  5356
 3.01080006435514E+0001  5312
 3.01340006440878E+0001  5315
 3.01600006446242E+0001  5258
 3.01860006451607E+0001  5198
 3.02120006456971E+0001  5223
 3.02380006462336E+0001  5216
 3.02640006467700E+0001  5218
 3.02900006473064E+0001  5184
 3.03160006478429E+0001  5134
 3.03420006483793E+0001  5185
 3.03680006489158E+0001  5224
 3.03940006494522E+0001  5180
 3.04200006499887E+0001  5146
 3.04460006505251E+0001  5128
 3.04720006510615E+0001  5119
 3.04980006515980E+0001  5066
 3.05240006521344E+0001  5044
 3.05500006526709E+0001  4935
 3.05760006532073E+0001  4877
 3.06020006537437E+0001  4898
 3.06280006542802E+0001  4869
 3.06540006548166E+0001  4934
 3.06800006553531E+0001  4889
 3.07060006558895E+0001  4925
 3.07320006564260E+0001  4780
 3.07580006569624E+0001  4761
 3.07840006574988E+0001  4725
 3.08100006580353E+0001  4712
 3.08360006585717E+0001  4600
 3.08620006591082E+0001  4510
 3.08880006596446E+0001  4715
 3.09140006601810E+0001  4600
 3.09400006607175E+0001  4573
 3.09660006612539E+0001  4690
 3.09920006617904E+0001  4576
 3.10180006623268E+0001  4591
 3.10440006628633E+0001  4557
 3.10700006633997E+0001  4508
 3.10960006639361E+0001  4620
 3.11220006644726E+0001  4617
 3.11480006650090E+0001  4558
 3.11740006655455E+0001  4517
 3.12000006660819E+0001  4666
 3.12260006666183E+0001  4572
 3.12520006671548E+0001  4601
 3.12780006676912E+0001  4662
 3.13040006682277E+0001  4594
 3.13300006687641E+0001  4777
 3.13560006693006E+0001  4934
 3.13820006698370E+0001  5042
 3.14080006703734E+0001  4952
 3.14340006709099E+0001  4849
 3.14600006714463E+0001  4940
 3.14860006719828E+0001  4847
 3.15120006725192E+0001  4868
 3.15380006730556E+0001  4840
 3.15640006735921E+0001  4915
 3.15900006741285E+0001  4817
 3.16160006746650E+0001  4802
 3.16420006752014E+0001  4796
 3.16680006757379E+0001  4718
 3.16940006762743E+0001  4783
 3.17200006768107E+0001  4714
 3.17460006773472E+0001  4693
 3.17720006778836E+0001  4721
 3.17980006784201E+0001  4772
 3.18240006789565E+0001  4747
 3.18500006794930E+0001  4902
 3.18760006800294E+0001  4804
 3.19020006805658E+0001  4865
 3.19280006811023E+0001  4859
 3.19540006816387E+0001  4917
 3.19800006821752E+0001  4868
 3.20060006827116E+0001  4961
 3.20320006832480E+0001  4979
 3.20580006837845E+0001  4972
 3.20840006843209E+0001  4965
 3.21100006848574E+0001  5071
 3.21360006853938E+0001  5190
 3.21620006859303E+0001  5257
 3.21880006864667E+0001  5276
 3.22140006870031E+0001  5353
 3.22400006875396E+0001  5362
 3.22660006880760E+0001  5521
 3.22920006886125E+0001  5704
 3.23180006891489E+0001  5902
 3.23440006896853E+0001  5944
 3.23700006902218E+0001  5950
 3.23960006907582E+0001  6250
 3.24220006912947E+0001  6636
 3.24480006918311E+0001  6948
 3.24740006923676E+0001  7262
 3.25000006929040E+0001  7722
 3.25260006934404E+0001  8281
 3.25520006939769E+0001  9035
 3.25780006945133E+0001  10004
 3.26040006950498E+0001  11204
 3.26300006955862E+0001  12846
 3.26560006961226E+0001  14952
 3.26820006966591E+0001  17761
 3.27080006971955E+0001  21267
 3.27340006977320E+0001  25149
 3.27600006982684E+0001  29775
 3.27860006988049E+0001  34673
 3.28120006993413E+0001  38856
 3.28380006998777E+0001  42597
 3.28640007004142E+0001  44786
 3.28900007009506E+0001  45565
 3.29160007014871E+0001  45082
 3.29420007020235E+0001  43405
 3.29680007025599E+0001  41017
 3.29940007030964E+0001  38424
 3.30200007036328E+0001  35349
 3.30460007041693E+0001  32373
 3.30720007047057E+0001  29433
 3.30980007052422E+0001  27067
 3.31240007057786E+0001  24662
 3.31500007063150E+0001  22651
 3.31760007068515E+0001  20622
 3.32020007073879E+0001  19368
 3.32280007079244E+0001  17699
 3.32540007084608E+0001  16070
 3.32800007089972E+0001  14953
 3.33060007095337E+0001  13613
 3.33320007100701E+0001  12712
 3.33580007106066E+0001  11744
 3.33840007111430E+0001  10727
 3.34100007116795E+0001  9934
 3.34360007122159E+0001  9092
 3.34620007127523E+0001  8703
 3.34880007132888E+0001  8090
 3.35140007138252E+0001  7635
 3.35400007143617E+0001  7266
 3.35660007148981E+0001  6890
 3.35920007154346E+0001  6617
 3.36180007159710E+0001  6452
 3.36440007165074E+0001  6038
 3.36700007170439E+0001  5963
 3.36960007175803E+0001  5772
 3.37220007181168E+0001  5689
 3.37480007186532E+0001  5479
 3.37740007191896E+0001  5441
 3.38000007197261E+0001  5224
 3.38260007202625E+0001  5082
 3.38520007207990E+0001  5105
 3.38780007213354E+0001  5051
 3.39040007218719E+0001  5050
 3.39300007224083E+0001  5010
 3.39560007229447E+0001  4911
 3.39820007234812E+0001  4884
 3.40080007240176E+0001  4952
 3.40340007245541E+0001  4759
 3.40600007250905E+0001  4713
 3.40860007256269E+0001  4639
 3.41120007261634E+0001  4642
 3.41380007266998E+0001  4663
 3.41640007272363E+0001  4707
 3.41900007277727E+0001  4586
 3.42160007283092E+0001  4564
 3.42420007288456E+0001  4666
 3.42680007293820E+0001  4553
 3.42940007299185E+0001  4564
 3.43200007304549E+0001  4551
 3.43460007309914E+0001  4595
 3.43720007315278E+0001  4404
 3.43980007320642E+0001  4386
 3.44240007326007E+0001  4397
 3.44500007331371E+0001  4374
 3.44760007336736E+0001  4322
 3.45020007342100E+0001  4362
 3.45280007347465E+0001  4367
 3.45540007352829E+0001  4252
 3.45800007358193E+0001  4231
 3.46060007363558E+0001  4214
 3.46320007368922E+0001  4195
 3.46580007374287E+0001  4182
 3.46840007379651E+0001  4081
 3.47100007385015E+0001  4058
 3.47360007390380E+0001  4127
 3.47620007395744E+0001  4151
 3.47880007401109E+0001  4082
 3.48140007406473E+0001  4060
 3.48400007411838E+0001  4026
 3.48660007417202E+0001  4049
 3.48920007422566E+0001  4015
 3.49180007427931E+0001  3941
 3.49440007433295E+0001  3879
 3.49700007438660E+0001  3946
 3.49960007444024E+0001  4005
 3.50220007449388E+0001  3994
 3.50480007454753E+0001  4027
 3.50740007460117E+0001  4178
 3.51000007465482E+0001  4377
 3.51260007470846E+0001  4685
 3.51520007476211E+0001  5142
 3.51780007481575E+0001  5451
 3.52040007486939E+0001  5207
 3.52300007492304E+0001  4823
 3.52560007497668E+0001  4698
 3.52820007503033E+0001  4552
 3.53080007508397E+0001  4279
 3.53340007513762E+0001  3884
 3.53600007519126E+0001  3771
 3.53860007524490E+0001  3858
 3.54120007529855E+0001  3820
 3.54380007535219E+0001  3746
 3.54640007540584E+0001  3741
 3.54900007545948E+0001  3741
 3.55160007551312E+0001  3762
 3.55420007556677E+0001  3807
 3.55680007562041E+0001  3726
 3.55940007567406E+0001  3766
 3.56200007572770E+0001  3807
 3.56460007578135E+0001  3713
 3.56720007583499E+0001  3720
 3.56980007588863E+0001  3661
 3.57240007594228E+0001  3795
 3.57500007599592E+0001  3735
 3.57760007604957E+0001  3621
 3.58020007610321E+0001  3633
 3.58280007615686E+0001  3709
 3.58540007621050E+0001  3708
 3.58800007626414E+0001  3616
 3.59060007631779E+0001  3706
 3.59320007637143E+0001  3584
 3.59580007642508E+0001  3582
 3.59840007647872E+0001  3641
 3.60100007653236E+0001  3547
 3.60360007658601E+0001  3579
 3.60620007663965E+0001  3546
 3.60880007669330E+0001  3526
 3.61140007674694E+0001  3611
 3.61400007680058E+0001  3506
 3.61660007685423E+0001  3480
 3.61920007690787E+0001  3559
 3.62180007696152E+0001  3523
 3.62440007701516E+0001  3447
 3.62700007706881E+0001  3423
 3.62960007712245E+0001  3385
 3.63220007717609E+0001  3505
 3.63480007722974E+0001  3545
 3.63740007728338E+0001  3553
 3.64000007733703E+0001  3476
 3.64260007739067E+0001  3426
 3.64520007744431E+0001  3288
 3.64780007749796E+0001  3446
 3.65040007755160E+0001  3348
 3.65300007760525E+0001  3352
 3.65560007765889E+0001  3328
 3.65820007771254E+0001  3516
 3.66080007776618E+0001  3278
 3.66340007781982E+0001  3345
 3.66600007787347E+0001  3284
 3.66860007792711E+0001  3336
 3.67120007798076E+0001  3327
 3.67380007803440E+0001  3257
 3.67640007808804E+0001  3294
 3.67900007814169E+0001  3259
 3.68160007819533E+0001  3309
 3.68420007824898E+0001  3263
 3.68680007830262E+0001  3233
 3.68940007835627E+0001  3298
 3.69200007840991E+0001  3321
 3.69460007846355E+0001  3268
 3.69720007851720E+0001  3259
 3.69980007857084E+0001  3355
 3.70240007862449E+0001  3266
 3.70500007867813E+0001  3309
 3.70760007873178E+0001  3364
 3.71020007878542E+0001  3348
 3.71280007883906E+0001  3312
 3.71540007889271E+0001  3360
 3.71800007894635E+0001  3364
 3.72060007900000E+0001  3349
 3.72320007905364E+0001  3400
 3.72580007910728E+0001  3383
 3.72840007916093E+0001  3249
 3.73100007921457E+0001  3317
 3.73360007926822E+0001  3342
 3.73620007932186E+0001  3274
 3.73880007937551E+0001  3269
 3.74140007942915E+0001  3278
 3.74400007948279E+0001  3347
 3.74660007953644E+0001  3233
 3.74920007959008E+0001  3209
 3.75180007964373E+0001  3224
 3.75440007969737E+0001  3308
 3.75700007975102E+0001  3286
 3.75960007980466E+0001  3250
 3.76220007985830E+0001  3255
 3.76480007991195E+0001  3234
 3.76740007996559E+0001  3239
 3.77000008001924E+0001  3210
 3.77260008007288E+0001  3216
 3.77520008012652E+0001  3238
 3.77780008018017E+0001  3202
 3.78040008023381E+0001  3238
 3.78300008028746E+0001  3277
 3.78560008034110E+0001  3201
 3.78820008039474E+0001  3161
 3.79080008044839E+0001  3179
 3.79340008050203E+0001  3158
 3.79600008055568E+0001  3150
 3.79860008060932E+0001  3220
 3.80120008066297E+0001  3278
 3.80380008071661E+0001  3212
 3.80640008077025E+0001  3156
 3.80900008082390E+0001  3152
 3.81160008087754E+0001  3136
 3.81420008093119E+0001  3117
 3.81680008098483E+0001  3173
 3.81940008103847E+0001  3174
 3.82200008109212E+0001  3106
 3.82460008114576E+0001  3151
 3.82720008119941E+0001  3132
 3.82980008125305E+0001  3148
 3.83240008130670E+0001  3137
 3.83500008136034E+0001  3132
 3.83760008141398E+0001  3090
 3.84020008146763E+0001  3110
 3.84280008152127E+0001  3118
 3.84540008157492E+0001  3134
 3.84800008162856E+0001  3168
 3.85060008168220E+0001  3205
 3.85320008173585E+0001  3146
 3.85580008178949E+0001  3260
 3.85840008184314E+0001  3547
 3.86100008189678E+0001  3751
 3.86360008195043E+0001  4283
 3.86620008200407E+0001  4683
 3.86880008205771E+0001  4444
 3.87140008211136E+0001  3994
 3.87400008216500E+0001  3787
 3.87660008221865E+0001  3760
 3.87920008227229E+0001  3637
 3.88180008232594E+0001  3213
 3.88440008237958E+0001  3164
 3.88700008243322E+0001  3032
 3.88960008248687E+0001  3028
 3.89220008254051E+0001  3066
 3.89480008259416E+0001  2968
 3.89740008264780E+0001  2953
 3.90000008270144E+0001  3070
 3.90260008275509E+0001  3028
 3.90520008280873E+0001  3096
 3.90780008286238E+0001  2942
 3.91040008291602E+0001  2989
 3.91300008296967E+0001  3009
 3.91560008302331E+0001  2925
 3.91820008307695E+0001  2992
 3.92080008313060E+0001  2909
 3.92340008318424E+0001  2987
 3.92600008323789E+0001  2997
 3.92860008329153E+0001  2923
 3.93120008334518E+0001  2914
 3.93380008339882E+0001  2954
 3.93640008345246E+0001  2853
 3.93900008350611E+0001  2844
 3.94160008355975E+0001  2886
 3.94420008361340E+0001  2849
 3.94680008366704E+0001  2903
 3.94940008372068E+0001  2923
 3.95200008377433E+0001  2845
 3.95460008382797E+0001  2808
 3.95720008388162E+0001  2875
 3.95980008393526E+0001  2902
 3.96240008398890E+0001  2837
 3.96500008404255E+0001  2835
 3.96760008409619E+0001  2850
 3.97020008414984E+0001  2880
 3.97280008420348E+0001  2900
 3.97540008425713E+0001  2846
 3.97800008431077E+0001  2885
 3.98060008436441E+0001  2800
 3.98320008441806E+0001  2876
 3.98580008447170E+0001  2836
 3.98840008452535E+0001  2826
 3.99100008457899E+0001  2896
 3.99360008463263E+0001  2893
 3.99620008468628E+0001  2937
 3.99880008473992E+0001  2813
 4.00140008479357E+0001  2847
 4.00400008484721E+0001  2864
 4.00660008490086E+0001  2883
 4.00920008495450E+0001  2877
 4.01180008500814E+0001  2892
 4.01440008506179E+0001  2859
 4.01700008511543E+0001  2839
 4.01960008516908E+0001  2863
 4.02220008522272E+0001  2956
 4.02480008527637E+0001  2914
 4.02740008533001E+0001  2863
 4.03000008538365E+0001  2864
 4.03260008543730E+0001  2862
 4.03520008549094E+0001  2895
 4.03780008554459E+0001  2840
 4.04040008559823E+0001  2820
 4.04300008565187E+0001  2869
 4.04560008570552E+0001  2872
 4.04820008575916E+0001  2860
 4.05080008581281E+0001  2831
 4.05340008586645E+0001  2807
 4.05600008592010E+0001  2801
 4.05860008597374E+0001  2856
 4.06120008602738E+0001  2908
 4.06380008608103E+0001  2821
 4.06640008613467E+0001  2778
 4.06900008618832E+0001  2821
 4.07160008624196E+0001  2838
 4.07420008629560E+0001  2845
 4.07680008634925E+0001  2829
 4.07940008640289E+0001  2862
 4.08200008645654E+0001  2918
 4.08460008651018E+0001  2938
 4.08720008656383E+0001  2949
 4.08980008661747E+0001  2978
 4.09240008667111E+0001  2922
 4.09500008672476E+0001  2894
 4.09760008677840E+0001  2934
 4.10020008683205E+0001  3026
 4.10280008688569E+0001  3050
 4.10540008693934E+0001  3019
 4.10800008699298E+0001  3027
 4.11060008704662E+0001  2982
 4.11320008710027E+0001  2969
 4.11580008715391E+0001  3021
 4.11840008720756E+0001  3110
 4.12100008726120E+0001  3101
 4.12360008731484E+0001  3067
 4.12620008736849E+0001  3112
 4.12880008742213E+0001  3148
 4.13140008747578E+0001  3156
 4.13400008752942E+0001  3086
 4.13660008758306E+0001  3245
 4.13920008763671E+0001  3247
 4.14180008769035E+0001  3233
 4.14440008774400E+0001  3335
 4.14700008779764E+0001  3322
 4.14960008785129E+0001  3298
 4.15220008790493E+0001  3269
 4.15480008795857E+0001  3442
 4.15740008801222E+0001  3611
 4.16000008806586E+0001  3652
 4.16260008811951E+0001  3671
 4.16520008817315E+0001  3834
 4.16780008822680E+0001  3963
 4.17040008828044E+0001  3968
 4.17300008833408E+0001  4124
 4.17560008838773E+0001  4388
 4.17820008844137E+0001  4706
 4.18080008849502E+0001  5052
 4.18340008854866E+0001  5543
 4.18600008860230E+0001  6332
 4.18860008865595E+0001  7123
 4.19120008870959E+0001  8431
 4.19380008876324E+0001  10040
 4.19640008881688E+0001  11972
 4.19900008887052E+0001  14530
 4.20160008892417E+0001  16921
 4.20420008897781E+0001  18852
 4.20680008903146E+0001  19460
 4.20940008908510E+0001  19019
 4.21200008913875E+0001  17940
 4.21460008919239E+0001  16414
 4.21720008924603E+0001  14747
 4.21980008929968E+0001  12774
 4.22240008935332E+0001  10830
 4.22500008940697E+0001  9051
 4.22760008946061E+0001  7547
 4.23020008951426E+0001  6634
 4.23280008956790E+0001  5901
 4.23540008962154E+0001  5293
 4.23800008967519E+0001  4901
 4.24060008972883E+0001  4593
 4.24320008978248E+0001  4303
 4.24580008983612E+0001  4093
 4.24840008988977E+0001  3985
 4.25100008994341E+0001  3825
 4.25360008999705E+0001  3703
 4.25620009005070E+0001  3687
 4.25880009010434E+0001  3712
 4.26140009015799E+0001  3628
 4.26400009021163E+0001  3540
 4.26660009026527E+0001  3508
 4.26920009031892E+0001  3465
 4.27180009037256E+0001  3474
 4.27440009042621E+0001  3442
 4.27700009047985E+0001  3359
 4.27960009053350E+0001  3336
 4.28220009058714E+0001  3378
 4.28480009064078E+0001  3391
 4.28740009069443E+0001  3380
 4.29000009074807E+0001  3405
 4.29260009080172E+0001  3430
 4.29520009085536E+0001  3364
 4.29780009090900E+0001  3314
 4.30040009096265E+0001  3280
 4.30300009101629E+0001  3305
 4.30560009106994E+0001  3394
 4.30820009112358E+0001  3395
 4.31080009117723E+0001  3379
 4.31340009123087E+0001  3365
 4.31600009128451E+0001  3325
 4.31860009133816E+0001  3362
 4.32120009139180E+0001  3380
 4.32380009144545E+0001  3371
 4.32640009149909E+0001  3529
 4.32900009155273E+0001  3600
 4.33160009160638E+0001  3512
 4.33420009166002E+0001  3513
 4.33680009171367E+0001  3558
 4.33940009176731E+0001  3529
 4.34200009182095E+0001  3528
 4.34460009187460E+0001  3576
 4.34720009192824E+0001  3675
 4.34980009198189E+0001  3683
 4.35240009203553E+0001  3745
 4.35500009208918E+0001  3826
 4.35760009214282E+0001  3930
 4.36020009219646E+0001  3981
 4.36280009225011E+0001  4076
 4.36540009230375E+0001  4199
 4.36800009235740E+0001  4183
 4.37060009241104E+0001  4313
 4.37320009246469E+0001  4456
 4.37580009251833E+0001  4587
 4.37840009257197E+0001  4746
 4.38100009262562E+0001  4856
 4.38360009267926E+0001  5050
 4.38620009273291E+0001  5164
 4.38880009278655E+0001  5416
 4.39140009284020E+0001  5483
 4.39400009289384E+0001  5582
 4.39660009294748E+0001  5912
 4.39920009300113E+0001  5923
 4.40180009305477E+0001  6261
 4.40440009310842E+0001  6359
 4.40700009316206E+0001  6533
 4.40960009321570E+0001  6703
 4.41220009326935E+0001  6814
 4.41480009332299E+0001  6726
 4.41740009337664E+0001  7082
 4.42000009343028E+0001  7089
 4.42260009348392E+0001  7276
 4.42520009353757E+0001  7000
 4.42780009359121E+0001  7151
 4.43040009364486E+0001  7013
 4.43300009369850E+0001  7044
 4.43560009375215E+0001  7087
 4.43820009380579E+0001  6881
 4.44080009385943E+0001  6728
 4.44340009391308E+0001  6929
 4.44600009396672E+0001  6671
 4.44860009402037E+0001  6618
 4.45120009407401E+0001  6525
 4.45380009412766E+0001  6334
 4.45640009418130E+0001  6219
 4.45900009423494E+0001  6220
 4.46160009428859E+0001  6017
 4.46420009434223E+0001  5997
 4.46680009439588E+0001  5779
 4.46940009444952E+0001  5771
 4.47200009450316E+0001  5663
 4.47460009455681E+0001  5522
 4.47720009461045E+0001  5540
 4.47980009466410E+0001  5499
 4.48240009471774E+0001  5547
 4.48500009477138E+0001  5360
 4.48760009482503E+0001  5289
 4.49020009487867E+0001  5240
 4.49280009493232E+0001  5491
 4.49540009498596E+0001  5396
 4.49800009503961E+0001  5178
 4.50060009509325E+0001  5042
 4.50320009514689E+0001  5006
 4.50580009520054E+0001  5042
 4.50840009525418E+0001  4877
 4.51100009530783E+0001  4775
 4.51360009536147E+0001  4621
 4.51620009541512E+0001  4630
 4.51880009546876E+0001  4580
 4.52140009552240E+0001  4514
 4.52400009557605E+0001  4457
 4.52660009562969E+0001  4372
 4.52920009568334E+0001  4323
 4.53180009573698E+0001  4355
 4.53440009579063E+0001  4302
 4.53700009584427E+0001  4235
 4.53960009589791E+0001  4258
 4.54220009595156E+0001  4251
 4.54480009600520E+0001  4109
 4.54740009605885E+0001  4063
 4.55000009611249E+0001  4113
 4.55260009616613E+0001  4016
 4.55520009621978E+0001  3950
 4.55780009627342E+0001  4008
 4.56040009632707E+0001  3961
 4.56300009638071E+0001  3884
 4.56560009643435E+0001  3873
 4.56820009648800E+0001  3756
 4.57080009654164E+0001  3655
 4.57340009659529E+0001  3675
 4.57600009664893E+0001  3645
 4.57860009670258E+0001  3633
 4.58120009675622E+0001  3627
 4.58380009680986E+0001  3595
 4.58640009686351E+0001  3581
 4.58900009691715E+0001  3496
 4.59160009697080E+0001  3435
 4.59420009702444E+0001  3412
 4.59680009707809E+0001  3430
 4.59940009713173E+0001  3370
 4.60200009718537E+0001  3303
 4.60460009723902E+0001  3370
 4.60720009729266E+0001  3319
 4.60980009734631E+0001  3334
 4.61240009739995E+0001  3268
 4.61500009745359E+0001  3152
 4.61760009750724E+0001  3117
 4.62020009756088E+0001  3133
 4.62280009761453E+0001  3107
 4.62540009766817E+0001  3098
 4.62800009772182E+0001  3143
 4.63060009777546E+0001  3165
 4.63320009782910E+0001  3089
 4.63580009788275E+0001  3084
 4.63840009793639E+0001  3088
 4.64100009799004E+0001  3020
 4.64360009804368E+0001  3002
 4.64620009809732E+0001  3030
 4.64880009815097E+0001  3066
 4.65140009820461E+0001  3028
 4.65400009825826E+0001  2949
 4.65660009831190E+0001  2939
 4.65920009836554E+0001  2991
 4.66180009841919E+0001  2928
 4.66440009847283E+0001  2903
 4.66700009852648E+0001  2925
 4.66960009858012E+0001  2861
 4.67220009863377E+0001  2845
 4.67480009868741E+0001  2863
 4.67740009874105E+0001  2888
 4.68000009879470E+0001  2856
 4.68260009884834E+0001  2868
 4.68520009890199E+0001  2795
 4.68780009895563E+0001  2814
 4.69040009900928E+0001  2779
 4.69300009906292E+0001  2842
 4.69560009911656E+0001  2840
 4.69820009917021E+0001  2686
 4.70080009922385E+0001  2782
 4.70340009927750E+0001  2739
 4.70600009933114E+0001  2694
 4.70860009938478E+0001  2726
 4.71120009943843E+0001  2797
 4.71380009949207E+0001  2789
 4.71640009954572E+0001  2812
 4.71900009959936E+0001  2762
 4.72160009965301E+0001  2728
 4.72420009970665E+0001  2704
 4.72680009976029E+0001  2759
 4.72940009981394E+0001  2648
 4.73200009986758E+0001  2749
 4.73460009992123E+0001  2661
 4.73720009997487E+0001  2716
 4.73980010002852E+0001  2676
 4.74240010008216E+0001  2662
 4.74500010013580E+0001  2677
 4.74760010018945E+0001  2619
 4.75020010024309E+0001  2651
 4.75280010029674E+0001  2774
 4.75540010035038E+0001  2765
 4.75800010040402E+0001  2706
 4.76060010045767E+0001  2843
 4.76320010051131E+0001  2850
 4.76580010056496E+0001  2807
 4.76840010061860E+0001  2797
 4.77100010067224E+0001  2878
 4.77360010072589E+0001  2975
 4.77620010077953E+0001  3108
 4.77880010083318E+0001  3220
 4.78140010088682E+0001  3413
 4.78400010094047E+0001  3549
 4.78660010099411E+0001  3436
 4.78920010104775E+0001  3263
 4.79180010110140E+0001  3156
 4.79440010115504E+0001  3146
 4.79700010120869E+0001  3198
 4.79960010126233E+0001  3076
 4.80220010131598E+0001  2889
 4.80480010136962E+0001  2815
 4.80740010142326E+0001  2774
 4.81000010147691E+0001  2810
 4.81260010153055E+0001  2812
 4.81520010158420E+0001  2702
 4.81780010163784E+0001  2680
 4.82040010169148E+0001  2711
 4.82300010174513E+0001  2697
 4.82560010179877E+0001  2671
 4.82820010185242E+0001  2695
 4.83080010190606E+0001  2728
 4.83340010195971E+0001  2720
 4.83600010201335E+0001  2654
 4.83860010206699E+0001  2637
 4.84120010212064E+0001  2696
 4.84380010217428E+0001  2655
 4.84640010222793E+0001  2658
 4.84900010228157E+0001  2736
 4.85160010233521E+0001  2749
 4.85420010238886E+0001  2684
 4.85680010244250E+0001  2717
 4.85940010249615E+0001  2744
 4.86200010254979E+0001  2725
 4.86460010260344E+0001  2698
 4.86720010265708E+0001  2696
 4.86980010271072E+0001  2685
 4.87240010276437E+0001  2712
 4.87500010281801E+0001  2740
 4.87760010287166E+0001  2795
 4.88020010292530E+0001  2778
 4.88280010297894E+0001  2736
 4.88540010303259E+0001  2721
 4.88800010308623E+0001  2708
 4.89060010313988E+0001  2692
 4.89320010319352E+0001  2706
 4.89580010324717E+0001  2764
 4.89840010330081E+0001  2782
 4.90100010335445E+0001  2750
 4.90360010340810E+0001  2795
 4.90620010346174E+0001  2707
 4.90880010351539E+0001  2828
 4.91140010356903E+0001  2868
 4.91400010362267E+0001  2855
 4.91660010367632E+0001  2872
 4.91920010372996E+0001  2901
 4.92180010378361E+0001  2889
 4.92440010383725E+0001  2874
 4.92700010389090E+0001  2837
 4.92960010394454E+0001  2884
 4.93220010399818E+0001  3035
 4.93480010405183E+0001  2896
 4.93740010410547E+0001  3013
 4.94000010415912E+0001  3002
 4.94260010421276E+0001  3038
 4.94520010426641E+0001  3148
 4.94780010432005E+0001  3141
 4.95040010437369E+0001  3213
 4.95300010442734E+0001  3193
 4.95560010448098E+0001  3277
 4.95820010453463E+0001  3376
 4.96080010458827E+0001  3611
 4.96340010464191E+0001  3702
 4.96600010469556E+0001  3858
 4.96860010474920E+0001  4111
 4.97120010480285E+0001  4337
 4.97380010485649E+0001  4745
 4.97640010491014E+0001  5299
 4.97900010496378E+0001  6056
 4.98160010501742E+0001  7402
 4.98420010507107E+0001  9038
 4.98680010512471E+0001  11859
 4.98940010517836E+0001  15797
 4.99200010523200E+0001  20082
 4.99460010528564E+0001  23455
 4.99720010533929E+0001  25320
 4.99980010539293E+0001  25383
 5.00240010544658E+0001  24379
 5.00500010550022E+0001  22492
 5.00760010555386E+0001  21245
 5.01020010560751E+0001  19380
 5.01280010566115E+0001  17227
 5.01540010571480E+0001  14641
 5.01800010576844E+0001  11970
 5.02060010582209E+0001  9870
 5.02320010587573E+0001  8243
 5.02580010592937E+0001  7079
 5.02840010598302E+0001  6103
 5.03100010603666E+0001  5560
 5.03360010609031E+0001  5063
 5.03620010614395E+0001  4903
 5.03880010619760E+0001  4538
 5.04140010625124E+0001  4339
 5.04400010630488E+0001  4173
 5.04660010635853E+0001  4089
 5.04920010641217E+0001  3916
 5.05180010646582E+0001  3969
 5.05440010651946E+0001  4050
 5.05700010657310E+0001  4120
 5.05960010662675E+0001  4243
 5.06220010668039E+0001  4223
 5.06480010673404E+0001  4009
 5.06740010678768E+0001  3905
 5.07000010684133E+0001  3807
 5.07260010689497E+0001  3754
 5.07520010694861E+0001  3672
 5.07780010700226E+0001  3584
 5.08040010705590E+0001  3475
 5.08300010710955E+0001  3347
 5.08560010716319E+0001  3360
 5.08820010721684E+0001  3352
 5.09080010727048E+0001  3250
 5.09340010732412E+0001  3197
 5.09600010737777E+0001  3152
 5.09860010743141E+0001  3099
 5.10120010748506E+0001  3079
 5.10380010753870E+0001  3101
 5.10640010759234E+0001  3178
 5.10900010764599E+0001  3149
 5.11160010769963E+0001  3100
 5.11420010775328E+0001  3108
 5.11680010780692E+0001  3084
 5.11940010786057E+0001  3052
 5.12200010791421E+0001  3044
 5.12460010796785E+0001  3114
 5.12720010802150E+0001  3134
 5.12980010807514E+0001  3145
 5.13240010812879E+0001  3138
 5.13500010818243E+0001  3129
 5.13760010823607E+0001  3191
 5.14020010828972E+0001  3272
 5.14280010834336E+0001  3200
 5.14540010839701E+0001  3159
 5.14800010845065E+0001  3209
 5.15060010850430E+0001  3262
 5.15320010855794E+0001  3361
 5.15580010861158E+0001  3340
 5.15840010866523E+0001  3390
 5.16100010871887E+0001  3408
 5.16360010877252E+0001  3547
 5.16620010882616E+0001  3686
 5.16880010887980E+0001  3788
 5.17140010893345E+0001  3869
 5.17400010898709E+0001  4056
 5.17660010904074E+0001  4338
 5.17920010909438E+0001  4564
 5.18180010914803E+0001  4894
 5.18440010920167E+0001  5305
 5.18700010925531E+0001  5790
 5.18960010930896E+0001  6345
 5.19220010936260E+0001  7122
 5.19480010941625E+0001  7689
 5.19740010946989E+0001  8803
 5.20000010952353E+0001  9823
 5.20260010957718E+0001  10903
 5.20520010963082E+0001  11706
 5.20780010968447E+0001  12496
 5.21040010973811E+0001  12453
 5.21300010979176E+0001  12113
 5.21560010984540E+0001  11399
 5.21820010989904E+0001  10605
 5.22080010995269E+0001  9914
 5.22340011000633E+0001  8844
 5.22600011005998E+0001  8015
 5.22860011011362E+0001  6943
 5.23120011016726E+0001  6200
 5.23380011022091E+0001  5369
 5.23640011027455E+0001  4770
 5.23900011032820E+0001  4356
 5.24160011038184E+0001  4076
 5.24420011043549E+0001  3763
 5.24680011048913E+0001  3428
 5.24940011054277E+0001  3328
 5.25200011059642E+0001  3376
 5.25460011065006E+0001  3272
 5.25720011070371E+0001  3169
 5.25980011075735E+0001  3061
 5.26240011081100E+0001  2956
 5.26500011086464E+0001  2983
 5.26760011091828E+0001  2952
 5.27020011097193E+0001  2925
 5.27280011102557E+0001  2831
 5.27540011107922E+0001  2920
 5.27800011113286E+0001  2803
 5.28060011118650E+0001  2844
 5.28320011124015E+0001  2818
 5.28580011129379E+0001  2782
 5.28840011134744E+0001  2778
 5.29100011140108E+0001  2703
 5.29360011145473E+0001  2685
 5.29620011150837E+0001  2707
 5.29880011156201E+0001  2720
 5.30140011161566E+0001  2723
 5.30400011166930E+0001  2691
 5.30660011172295E+0001  2742
 5.30920011177659E+0001  2721
 5.31180011183023E+0001  2738
 5.31440011188388E+0001  2746
 5.31700011193752E+0001  2698
 5.31960011199117E+0001  2735
 5.32220011204481E+0001  2782
 5.32480011209846E+0001  2818
 5.32740011215210E+0001  2908
 5.33000011220574E+0001  2906
 5.33260011225939E+0001  2816
 5.33520011231303E+0001  2759
 5.33780011236668E+0001  2834
 5.34040011242032E+0001  2903
 5.34300011247396E+0001  2857
 5.34560011252761E+0001  2796
 5.34820011258125E+0001  2771
 5.35080011263490E+0001  2784
 5.35340011268854E+0001  2769
 5.35600011274218E+0001  2740
 5.35860011279583E+0001  2710
 5.36120011284947E+0001  2670
 5.36380011290312E+0001  2724
 5.36640011295676E+0001  2805
 5.36900011301041E+0001  2815
 5.37160011306405E+0001  2822
 5.37420011311769E+0001  2864
 5.37680011317134E+0001  2862
 5.37940011322498E+0001  2864
 5.38200011327863E+0001  2912
 5.38460011333227E+0001  2949
 5.38720011338592E+0001  2979
 5.38980011343956E+0001  2951
 5.39240011349320E+0001  2945
 5.39500011354685E+0001  2940
 5.39760011360049E+0001  2990
 5.40020011365414E+0001  2931
 5.40280011370778E+0001  2863
 5.40540011376143E+0001  2939
 5.40800011381507E+0001  2947
 5.41060011386871E+0001  2912
 5.41320011392236E+0001  2908
 5.41580011397600E+0001  2864
 5.41840011402965E+0001  2837
 5.42100011408329E+0001  2844
 5.42360011413693E+0001  2720
 5.42620011419058E+0001  2699
 5.42880011424422E+0001  2648
 5.43140011429787E+0001  2719
 5.43400011435151E+0001  2576
 5.43660011440516E+0001  2647
 5.43920011445880E+0001  2623
 5.44180011451244E+0001  2637
 5.44440011456609E+0001  2627
 5.44700011461973E+0001  2625
 5.44960011467338E+0001  2559
 5.45220011472702E+0001  2603
 5.45480011478066E+0001  2551
 5.45740011483431E+0001  2608
 5.46000011488795E+0001  2527
 5.46260011494160E+0001  2524
 5.46520011499524E+0001  2629
 5.46780011504889E+0001  2653
 5.47040011510253E+0001  2651
 5.47300011515617E+0001  2569
 5.47560011520982E+0001  2546
 5.47820011526346E+0001  2510
 5.48080011531711E+0001  2584
 5.48340011537075E+0001  2594
 5.48600011542439E+0001  2581
 5.48860011547804E+0001  2594
 5.49120011553168E+0001  2630
 5.49380011558533E+0001  2598
 5.49640011563897E+0001  2570
 5.49900011569262E+0001  2575
 5.50160011574626E+0001  2578
 5.50420011579990E+0001  2583
 5.50680011585355E+0001  2590
 5.50940011590719E+0001  2637
 5.51200011596084E+0001  2611
 5.51460011601448E+0001  2533
 5.51720011606812E+0001  2515
 5.51980011612177E+0001  2534
 5.52240011617541E+0001  2556
 5.52500011622906E+0001  2614
 5.52760011628270E+0001  2606
 5.53020011633635E+0001  2598
 5.53280011638999E+0001  2538
 5.53540011644363E+0001  2571
 5.53800011649728E+0001  2646
 5.54060011655092E+0001  2605
 5.54320011660457E+0001  2633
 5.54580011665821E+0001  2589
 5.54840011671186E+0001  2563
 5.55100011676550E+0001  2566
 5.55360011681914E+0001  2629
 5.55620011687279E+0001  2601
 5.55880011692643E+0001  2604
 5.56140011698008E+0001  2590
 5.56400011703372E+0001  2595
 5.56660011708736E+0001  2592
 5.56920011714101E+0001  2642
 5.57180011719465E+0001  2615
 5.57440011724830E+0001  2634
 5.57700011730194E+0001  2662
 5.57960011735558E+0001  2675
 5.58220011740923E+0001  2780
 5.58480011746287E+0001  2768
 5.58740011751652E+0001  2738
 5.59000011757016E+0001  2762
 5.59260011762381E+0001  2785
 5.59520011767745E+0001  2764
 5.59780011773109E+0001  2827
 5.60040011778474E+0001  2903
 5.60300011783838E+0001  2923
 5.60560011789203E+0001  2874
 5.60820011794567E+0001  2831
 5.61080011799932E+0001  2897
 5.61340011805296E+0001  2939
 5.61600011810660E+0001  2980
 5.61860011816025E+0001  3052
 5.62120011821389E+0001  3097
 5.62380011826754E+0001  3178
 5.62640011832118E+0001  3311
 5.62900011837482E+0001  3410
 5.63160011842847E+0001  3545
 5.63420011848211E+0001  3757
 5.63680011853576E+0001  3883
 5.63940011858940E+0001  4094
 5.64200011864305E+0001  4337
 5.64460011869669E+0001  4475
 5.64720011875033E+0001  4732
 5.64980011880398E+0001  5002
 5.65240011885762E+0001  5141
 5.65500011891127E+0001  5311
 5.65760011896491E+0001  5571
 5.66020011901855E+0001  5606
 5.66280011907220E+0001  5726
 5.66540011912584E+0001  5732
 5.66800011917949E+0001  5759
 5.67060011923313E+0001  5748
 5.67320011928678E+0001  5669
 5.67580011934042E+0001  5626
 5.67840011939406E+0001  5494
 5.68100011944771E+0001  5428
 5.68360011950135E+0001  5185
 5.68620011955500E+0001  5108
 5.68880011960864E+0001  4998
 5.69140011966229E+0001  4830
 5.69400011971593E+0001  4565
 5.69660011976957E+0001  4522
 5.69920011982322E+0001  4302
 5.70180011987686E+0001  4313
 5.70440011993051E+0001  4130
 5.70700011998415E+0001  4002
 5.70960012003779E+0001  3863
 5.71220012009144E+0001  3793
 5.71480012014508E+0001  3698
 5.71740012019873E+0001  3665
 5.72000012025237E+0001  3604
 5.72260012030601E+0001  3424
 5.72520012035966E+0001  3404
 5.72780012041330E+0001  3377
 5.73040012046695E+0001  3324
 5.73300012052059E+0001  3237
 5.73560012057424E+0001  3323
 5.73820012062788E+0001  3253
 5.74080012068152E+0001  3087
 5.74340012073517E+0001  3012
 5.74600012078881E+0001  3110
 5.74860012084246E+0001  3049
 5.75120012089610E+0001  2882
 5.75380012094975E+0001  2856
 5.75640012100339E+0001  2876
 5.75900012105703E+0001  2882
 5.76160012111068E+0001  2855
 5.76420012116432E+0001  2806
 5.76680012121797E+0001  2836
 5.76940012127161E+0001  2800
 5.77200012132525E+0001  2788
 5.77460012137890E+0001  2848
 5.77720012143254E+0001  2808
 5.77980012148619E+0001  2806
 5.78240012153983E+0001  2739
 5.78500012159347E+0001  2740
 5.78760012164712E+0001  2735
 5.79020012170076E+0001  2705
 5.79280012175441E+0001  2718
 5.79540012180805E+0001  2748
 5.79800012186170E+0001  2745
 5.80060012191534E+0001  2728
 5.80320012196898E+0001  2781
 5.80580012202263E+0001  2824
 5.80840012207627E+0001  2880
 5.81100012212992E+0001  2840
 5.81360012218356E+0001  2777
 5.81620012223721E+0001  2728
 5.81880012229085E+0001  2795
 5.82140012234449E+0001  2982
 5.82400012239814E+0001  2978
 5.82660012245178E+0001  3139
 5.82920012250543E+0001  3303
 5.83180012255907E+0001  3442
 5.83440012261272E+0001  3674
 5.83700012266636E+0001  3877
 5.83960012272000E+0001  3935
 5.84220012277365E+0001  4071
 5.84480012282729E+0001  4255
 5.84740012288094E+0001  4423
 5.85000012293458E+0001  4520
 5.85260012298822E+0001  4405
 5.85520012304187E+0001  4268
 5.85780012309551E+0001  4212
 5.86040012314916E+0001  4235
 5.86300012320280E+0001  4079
 5.86560012325644E+0001  3893
 5.86820012331009E+0001  3837
 5.87080012336373E+0001  3667
 5.87340012341738E+0001  3504
 5.87600012347102E+0001  3413
 5.87860012352467E+0001  3301
 5.88120012357831E+0001  3238
 5.88380012363195E+0001  3173
 5.88640012368560E+0001  3062
 5.88900012373924E+0001  3033
 5.89160012379289E+0001  2996
 5.89420012384653E+0001  2897
 5.89680012390018E+0001  2885
 5.89940012395382E+0001  2884
 5.90200012400746E+0001  2848
 5.90460012406111E+0001  2791
 5.90720012411475E+0001  2817
 5.90980012416840E+0001  2790
 5.91240012422204E+0001  2748
 5.91500012427568E+0001  2710
 5.91760012432933E+0001  2755
 5.92020012438297E+0001  2808
 5.92280012443662E+0001  2788
 5.92540012449026E+0001  2806
 5.92800012454391E+0001  2716
 5.93060012459755E+0001  2732
 5.93320012465119E+0001  2675
 5.93580012470484E+0001  2688
 5.93840012475848E+0001  2662
 5.94100012481213E+0001  2608
 5.94360012486577E+0001  2647
 5.94620012491942E+0001  2630
 5.94880012497306E+0001  2561
 5.95140012502670E+0001  2592
 5.95400012508035E+0001  2632
 5.95660012513399E+0001  2666
 5.95920012518764E+0001  2574
 5.96180012524128E+0001  2675
 5.96440012529492E+0001  2667
 5.96700012534857E+0001  2580
 5.96960012540221E+0001  2631
 5.97220012545586E+0001  2587
 5.97480012550950E+0001  2590
 5.97740012556314E+0001  2550
 5.98000012561679E+0001  2495
 5.98260012567043E+0001  2483
 5.98520012572408E+0001  2460
 5.98780012577772E+0001  2489
 5.99040012583137E+0001  2537
 5.99300012588501E+0001  2431
 5.99560012593865E+0001  2546
 5.99820012599230E+0001  2452
 6.00080012604594E+0001  2459
 6.00340012609959E+0001  2417
 6.00600012615323E+0001  2547
 6.00860012620687E+0001  2512
 6.01120012626052E+0001  2465
 6.01380012631416E+0001  2454
 6.01640012636781E+0001  2538
 6.01900012642145E+0001  2430
 6.02160012647510E+0001  2464
 6.02420012652874E+0001  2507
 6.02680012658238E+0001  2511
 6.02940012663603E+0001  2468
 6.03200012668967E+0001  2488
 6.03460012674332E+0001  2501
 6.03720012679696E+0001  2528
 6.03980012685060E+0001  2576
 6.04240012690425E+0001  2582
 6.04500012695789E+0001  2574
 6.04760012701154E+0001  2463
 6.05020012706518E+0001  2522
 6.05280012711883E+0001  2530
 6.05540012717247E+0001  2604
 6.05800012722611E+0001  2698
 6.06060012727976E+0001  2731
 6.06320012733340E+0001  2791
 6.06580012738705E+0001  2871
 6.06840012744069E+0001  3099
 6.07100012749433E+0001  3313
 6.07360012754798E+0001  3616
 6.07620012760162E+0001  3827
 6.07880012765527E+0001  3934
 6.08140012770891E+0001  3858
 6.08400012776256E+0001  3786
 6.08660012781620E+0001  3989
 6.08920012786984E+0001  4419
 6.09180012792349E+0001  4829
 6.09440012797713E+0001  5251
 6.09700012803078E+0001  5712
 6.09960012808442E+0001  6196
 6.10220012813807E+0001  6636
 6.10480012819171E+0001  7046
 6.10740012824535E+0001  7413
 6.11000012829900E+0001  7680
 6.11260012835264E+0001  7945
 6.11520012840629E+0001  8053
 6.11780012845993E+0001  8067
 6.12040012851357E+0001  7991
 6.12300012856722E+0001  7864
 6.12560012862086E+0001  7813
 6.12820012867451E+0001  7518
 6.13080012872815E+0001  7096
 6.13340012878180E+0001  6770
 6.13600012883544E+0001  6390
 6.13860012888908E+0001  5977
 6.14120012894273E+0001  5663
 6.14380012899637E+0001  5355
 6.14640012905002E+0001  5019
 6.14900012910366E+0001  4737
 6.15160012915730E+0001  4475
 6.15420012921095E+0001  4254
 6.15680012926459E+0001  4029
 6.15940012931824E+0001  3845
 6.16200012937188E+0001  3658
 6.16460012942553E+0001  3526
 6.16720012947917E+0001  3448
 6.16980012953281E+0001  3303
 6.17240012958646E+0001  3205
 6.17500012964010E+0001  3156
 6.17760012969375E+0001  3079
 6.18020012974739E+0001  2976
 6.18280012980104E+0001  2917
 6.18540012985468E+0001  2868
 6.18800012990832E+0001  2900
 6.19060012996197E+0001  2980
 6.19320013001561E+0001  2901
 6.19580013006926E+0001  2773
 6.19840013012290E+0001  2746
 6.20100013017654E+0001  2707
 6.20360013023019E+0001  2709
 6.20620013028383E+0001  2722
 6.20880013033748E+0001  2739
 6.21140013039112E+0001  2562
 6.21400013044476E+0001  2614
 6.21660013049841E+0001  2642
 6.21920013055205E+0001  2621
 6.22180013060570E+0001  2691
 6.22440013065934E+0001  2595
 6.22700013071299E+0001  2605
 6.22960013076663E+0001  2614
 6.23220013082027E+0001  2575
 6.23480013087392E+0001  2585
 6.23740013092756E+0001  2502
 6.24000013098121E+0001  2594
 6.24260013103485E+0001  2562
 6.24520013108850E+0001  2573
 6.24780013114214E+0001  2502
 6.25040013119578E+0001  2522
 6.25300013124943E+0001  2413
 6.25560013130307E+0001  2509
 6.25820013135672E+0001  2506
 6.26080013141036E+0001  2478
 6.26340013146401E+0001  2414
 6.26600013151765E+0001  2477
 6.26860013157129E+0001  2459
 6.27120013162494E+0001  2406
 6.27380013167858E+0001  2407
 6.27640013173223E+0001  2497
 6.27900013178587E+0001  2404
 6.28160013183951E+0001  2522
 6.28420013189316E+0001  2468
 6.28680013194680E+0001  2457
 6.28940013200045E+0001  2485
 6.29200013205409E+0001  2411
 6.29460013210774E+0001  2462
 6.29720013216138E+0001  2458
 6.29980013221502E+0001  2478
 6.30240013226867E+0001  2438
 6.30500013232231E+0001  2455
 6.30760013237596E+0001  2424
 6.31020013242960E+0001  2492
 6.31280013248324E+0001  2411
 6.31540013253689E+0001  2420
 6.31800013259053E+0001  2510
 6.32060013264418E+0001  2507
 6.32320013269782E+0001  2446
 6.32580013275146E+0001  2356
 6.32840013280511E+0001  2435
 6.33100013285875E+0001  2461
 6.33360013291240E+0001  2401
 6.33620013296604E+0001  2390
 6.33880013301969E+0001  2413
 6.34140013307333E+0001  2418
 6.34400013312697E+0001  2398
 6.34660013318062E+0001  2391
 6.34920013323426E+0001  2368
 6.35180013328791E+0001  2424
 6.35440013334155E+0001  2424
 6.35700013339519E+0001  2417
 6.35960013344884E+0001  2381
 6.36220013350248E+0001  2339
 6.36480013355613E+0001  2325
 6.36740013360977E+0001  2348
 6.37000013366342E+0001  2394
 6.37260013371706E+0001  2374
 6.37520013377070E+0001  2371
 6.37780013382435E+0001  2375
 6.38040013387799E+0001  2394
 6.38300013393164E+0001  2398
 6.38560013398528E+0001  2333
 6.38820013403892E+0001  2340
 6.39080013409257E+0001  2344
 6.39340013414621E+0001  2323
 6.39600013419986E+0001  2353
 6.39860013425350E+0001  2399
 6.40120013430715E+0001  2399
 6.40380013436079E+0001  2348
 6.40640013441443E+0001  2391
 6.40900013446808E+0001  2427
 6.41160013452172E+0001  2364
 6.41420013457537E+0001  2325
 6.41680013462901E+0001  2331
 6.41940013468266E+0001  2377
 6.42200013473630E+0001  2389
 6.42460013478994E+0001  2360
 6.42720013484359E+0001  2349
 6.42980013489723E+0001  2366
 6.43240013495088E+0001  2342
 6.43500013500452E+0001  2371
 6.43760013505816E+0001  2350
 6.44020013511181E+0001  2324
 6.44280013516545E+0001  2319
 6.44540013521910E+0001  2328
 6.44800013527274E+0001  2320
 6.45060013532639E+0001  2393
 6.45320013538003E+0001  2365
 6.45580013543367E+0001  2419
 6.45840013548732E+0001  2424
 6.46100013554096E+0001  2344
 6.46360013559461E+0001  2464
 6.46620013564825E+0001  2476
 6.46880013570189E+0001  2412
 6.47140013575554E+0001  2345
 6.47400013580918E+0001  2403
 6.47660013586283E+0001  2334
 6.47920013591647E+0001  2448
 6.48180013597012E+0001  2461
 6.48440013602376E+0001  2397
 6.48700013607740E+0001  2361
 6.48960013613105E+0001  2356
 6.49220013618469E+0001  2372
 6.49480013623834E+0001  2447
 6.49740013629198E+0001  2386
 6.50000013634562E+0001  2366
 6.50260013639927E+0001  2308
 6.50520013645291E+0001  2440
 6.50780013650656E+0001  2420
 6.51040013656020E+0001  2335
 6.51300013661385E+0001  2376
 6.51560013666749E+0001  2363
 6.51820013672113E+0001  2336
 6.52080013677478E+0001  2356
 6.52340013682842E+0001  2322
 6.52600013688207E+0001  2366
 6.52860013693571E+0001  2355
 6.53120013698936E+0001  2397
 6.53380013704300E+0001  2465
 6.53640013709664E+0001  2277
 6.53900013715029E+0001  2428
 6.54160013720393E+0001  2319
 6.54420013725758E+0001  2353
 6.54680013731122E+0001  2375
 6.54940013736487E+0001  2346
 6.55200013741851E+0001  2427
 6.55460013747215E+0001  2371
 6.55720013752580E+0001  2386
 6.55980013757944E+0001  2329
 6.56240013763309E+0001  2440
 6.56500013768673E+0001  2452
 6.56760013774037E+0001  2379
 6.57020013779402E+0001  2350
 6.57280013784766E+0001  2386
 6.57540013790131E+0001  2350
 6.57800013795495E+0001  2375
 6.58060013800859E+0001  2398
 6.58320013806224E+0001  2436
 6.58580013811588E+0001  2451
 6.58840013816953E+0001  2421
 6.59100013822317E+0001  2396
 6.59360013827682E+0001  2454
 6.59620013833046E+0001  2428
 6.59880013838410E+0001  2431
 6.60140013843775E+0001  2421
 6.60400013849139E+0001  2448
 6.60660013854504E+0001  2440
 6.60920013859868E+0001  2405
 6.61180013865233E+0001  2445
 6.61440013870597E+0001  2492
 6.61700013875961E+0001  2545
 6.61960013881326E+0001  2505
 6.62220013886690E+0001  2440
 6.62480013892055E+0001  2453
 6.62740013897419E+0001  2475
 6.63000013902783E+0001  2507
 6.63260013908148E+0001  2596
 6.63520013913512E+0001  2556
 6.63780013918877E+0001  2501
 6.64040013924241E+0001  2510
 6.64300013929606E+0001  2558
 6.64560013934970E+0001  2616
 6.64820013940334E+0001  2641
 6.65080013945699E+0001  2646
 6.65340013951063E+0001  2634
 6.65600013956428E+0001  2670
 6.65860013961792E+0001  2712
 6.66120013967156E+0001  2742
 6.66380013972521E+0001  2794
 6.66640013977885E+0001  2768
 6.66900013983250E+0001  2718
 6.67160013988614E+0001  2748
 6.67420013993978E+0001  2813
 6.67680013999343E+0001  2870
 6.67940014004707E+0001  2886
 6.68200014010072E+0001  2887
 6.68460014015436E+0001  2884
 6.68720014020801E+0001  2898
 6.68980014026165E+0001  2926
 6.69240014031529E+0001  2959
 6.69500014036894E+0001  3106
 6.69760014042258E+0001  3133
 6.70020014047623E+0001  3160
 6.70280014052987E+0001  3231
 6.70540014058352E+0001  3244
 6.70800014063716E+0001  3422
 6.71060014069080E+0001  3572
 6.71320014074445E+0001  3760
 6.71580014079809E+0001  3852
 6.71840014085174E+0001  4071
 6.72100014090538E+0001  4319
 6.72360014095902E+0001  4609
 6.72620014101267E+0001  4725
 6.72880014106631E+0001  4916
 6.73140014111996E+0001  5126
 6.73400014117360E+0001  5225
 6.73660014122724E+0001  5174
 6.73920014128089E+0001  5054
 6.74180014133453E+0001  4865
 6.74440014138818E+0001  4831
 6.74700014144182E+0001  4754
 6.74960014149547E+0001  4649
 6.75220014154911E+0001  4582
 6.75480014160275E+0001  4287
 6.75740014165640E+0001  4207
 6.76000014171004E+0001  4023
 6.76260014176369E+0001  3931
 6.76520014181733E+0001  3737
 6.76780014187098E+0001  3803
 6.77040014192462E+0001  3814
 6.77300014197826E+0001  3768
 6.77560014203191E+0001  3874
 6.77820014208555E+0001  3576
 6.78080014213920E+0001  3452
 6.78340014219284E+0001  3240
 6.78600014224648E+0001  3043
 6.78860014230013E+0001  3181
 6.79120014235377E+0001  3046
 6.79380014240742E+0001  3129
 6.79640014246106E+0001  3138
 6.79900014251471E+0001  2964
 6.80160014256835E+0001  2868
 6.80420014262199E+0001  2865
 6.80680014267564E+0001  2801
 6.80940014272928E+0001  2700
 6.81200014278293E+0001  2736
 6.81460014283657E+0001  2680
 6.81720014289021E+0001  2759
 6.81980014294386E+0001  2652
 6.82240014299750E+0001  2597
 6.82500014305115E+0001  2722
 6.82760014310479E+0001  2715
 6.83020014315844E+0001  2657
 6.83280014321208E+0001  2687
 6.83540014326572E+0001  2722
 6.83800014331937E+0001  2714
 6.84060014337301E+0001  2726
 6.84320014342666E+0001  2753
 6.84580014348030E+0001  2836
 6.84840014353395E+0001  2787
 6.85100014358759E+0001  2817
 6.85360014364123E+0001  2993
 6.85620014369488E+0001  3002
 6.85880014374852E+0001  2998
 6.86140014380217E+0001  3056
 6.86400014385581E+0001  2978
 6.86660014390945E+0001  3142
 6.86920014396310E+0001  3205
 6.87180014401674E+0001  3262
 6.87440014407039E+0001  3258
 6.87700014412403E+0001  3347
 6.87960014417768E+0001  3397
 6.88220014423132E+0001  3421
 6.88480014428496E+0001  3431
 6.88740014433861E+0001  3468
 6.89000014439225E+0001  3510
 6.89260014444590E+0001  3543
 6.89520014449954E+0001  3640
 6.89780014455319E+0001  3686
 6.90040014460683E+0001  3724
 6.90300014466047E+0001  3698
 6.90560014471412E+0001  3645
 6.90820014476776E+0001  3601
 6.91080014482141E+0001  3605
 6.91340014487505E+0001  3629
 6.91600014492869E+0001  3574
 6.91860014498234E+0001  3477
 6.92120014503598E+0001  3485
 6.92380014508963E+0001  3419
 6.92640014514327E+0001  3406
 6.92900014519691E+0001  3376
 6.93160014525056E+0001  3241
 6.93420014530420E+0001  3262
 6.93680014535785E+0001  3248
 6.93940014541149E+0001  3232
 6.94200014546514E+0001  3235
 6.94460014551878E+0001  3215
 6.94720014557242E+0001  3097
 6.94980014562607E+0001  3062
 6.95240014567971E+0001  3052
 6.95500014573336E+0001  3058
 6.95760014578700E+0001  2998
 6.96020014584065E+0001  3006
 6.96280014589429E+0001  3020
 6.96540014594793E+0001  2930
 6.96800014600158E+0001  2864
 6.97060014605522E+0001  2824
 6.97320014610887E+0001  2830
 6.97580014616251E+0001  2867
 6.97840014621615E+0001  2824
 6.98100014626980E+0001  2838
 6.98360014632344E+0001  2759
 6.98620014637709E+0001  2735
 6.98880014643073E+0001  2727
 6.99140014648438E+0001  2752
 6.99400014653802E+0001  2722
 6.99660014659166E+0001  2705
 6.99920014664531E+0001  2704
 7.00180014669895E+0001  2689
 7.00440014675260E+0001  2577
 7.00700014680624E+0001  2598
 7.00960014685988E+0001  2557
 7.01220014691353E+0001  2539
 7.01480014696717E+0001  2589
 7.01740014702082E+0001  2630
 7.02000014707446E+0001  2563
 7.02260014712810E+0001  2566
 7.02520014718175E+0001  2397
 7.02780014723539E+0001  2486
 7.03040014728904E+0001  2461
 7.03300014734268E+0001  2518
 7.03560014739633E+0001  2368
 7.03820014744997E+0001  2451
 7.04080014750361E+0001  2526
 7.04340014755726E+0001  2380
 7.04600014761090E+0001  2437
 7.04860014766455E+0001  2257
 7.05120014771819E+0001  2420
 7.05380014777183E+0001  2358
 7.05640014782548E+0001  2445
 7.05900014787912E+0001  2324
 7.06160014793277E+0001  2387
 7.06420014798641E+0001  2414
 7.06680014804006E+0001  2384
 7.06940014809370E+0001  2336
 7.07200014814734E+0001  2508
 7.07460014820099E+0001  2546
 7.07720014825463E+0001  2549
 7.07980014830828E+0001  2548
 7.08240014836192E+0001  2561
 7.08500014841556E+0001  2680
 7.08760014846921E+0001  2679
 7.09020014852285E+0001  2711
 7.09280014857650E+0001  2750
 7.09540014863014E+0001  2751
 7.09800014868379E+0001  2684
 7.10060014873743E+0001  2722
 7.10320014879107E+0001  2665
 7.10580014884472E+0001  2668
 7.10840014889836E+0001  2653
 7.11100014895201E+0001  2599
 7.11360014900565E+0001  2497
 7.11620014905930E+0001  2542
 7.11880014911294E+0001  2510
 7.12140014916658E+0001  2567
 7.12400014922023E+0001  2492
 7.12660014927387E+0001  2387
 7.12920014932752E+0001  2353
 7.13180014938116E+0001  2334
 7.13440014943481E+0001  2321
 7.13700014948845E+0001  2285
 7.13960014954209E+0001  2286
 7.14220014959574E+0001  2267
 7.14480014964938E+0001  2253
 7.14740014970303E+0001  2270
 7.15000014975667E+0001  2275
 7.15260014981031E+0001  2284
 7.15520014986396E+0001  2244
 7.15780014991760E+0001  2211
 7.16040014997125E+0001  2177
 7.16300015002489E+0001  2180
 7.16560015007853E+0001  2189
 7.16820015013218E+0001  2187
 7.17080015018582E+0001  2194
 7.17340015023947E+0001  2245
 7.17600015029311E+0001  2258
 7.17860015034676E+0001  2232
 7.18120015040040E+0001  2200
 7.18380015045404E+0001  2173
 7.18640015050769E+0001  2206
 7.18900015056133E+0001  2237
 7.19160015061498E+0001  2225
 7.19420015066862E+0001  2254
 7.19680015072227E+0001  2215
 7.19940015077591E+0001  2144
 7.20200015082955E+0001  2176
 7.20460015088320E+0001  2204
 7.20720015093684E+0001  2268
 7.20980015099049E+0001  2264
 7.21240015104413E+0001  2217
 7.21500015109777E+0001  2221
 7.21760015115142E+0001  2275
 7.22020015120506E+0001  2283
 7.22280015125871E+0001  2325
 7.22540015131235E+0001  2293
 7.22800015136600E+0001  2271
 7.23060015141964E+0001  2172
 7.23320015147328E+0001  2250
 7.23580015152693E+0001  2290
 7.23840015158057E+0001  2284
 7.24100015163422E+0001  2336
 7.24360015168786E+0001  2317
 7.24620015174151E+0001  2332
 7.24880015179515E+0001  2344
 7.25140015184879E+0001  2321
 7.25400015190244E+0001  2203
 7.25660015195608E+0001  2163
 7.25920015200973E+0001  2218
 7.26180015206337E+0001  2272
 7.26440015211701E+0001  2245
 7.26700015217066E+0001  2295
 7.26960015222430E+0001  2201
 7.27220015227795E+0001  2268
 7.27480015233159E+0001  2236
 7.27740015238524E+0001  2263
 7.28000015243888E+0001  2338
 7.28260015249252E+0001  2254
 7.28520015254617E+0001  2225
 7.28780015259981E+0001  2270
 7.29040015265346E+0001  2260
 7.29300015270710E+0001  2247
 7.29560015276074E+0001  2277
 7.29820015281439E+0001  2308
 7.30080015286803E+0001  2313
 7.30340015292168E+0001  2389
 7.30600015297532E+0001  2323
 7.30860015302897E+0001  2422
 7.31120015308261E+0001  2413
 7.31380015313625E+0001  2370
 7.31640015318990E+0001  2420
 7.31900015324354E+0001  2398
 7.32160015329719E+0001  2421
 7.32420015335083E+0001  2457
 7.32680015340447E+0001  2396
 7.32940015345812E+0001  2472
 7.33200015351176E+0001  2405
 7.33460015356541E+0001  2422
 7.33720015361905E+0001  2452
 7.33980015367270E+0001  2478
 7.34240015372634E+0001  2442
 7.34500015377998E+0001  2474
 7.34760015383363E+0001  2535
 7.35020015388727E+0001  2485
 7.35280015394092E+0001  2536
 7.35540015399456E+0001  2515
 7.35800015404820E+0001  2515
 7.36060015410185E+0001  2570
 7.36320015415549E+0001  2565
 7.36580015420914E+0001  2547
 7.36840015426278E+0001  2640
 7.37100015431642E+0001  2579
 7.37360015437007E+0001  2575
 7.37620015442371E+0001  2628
 7.37880015447736E+0001  2631
 7.38140015453100E+0001  2634
 7.38400015458465E+0001  2623
 7.38660015463829E+0001  2684
 7.38920015469193E+0001  2740
 7.39180015474558E+0001  2743
 7.39440015479922E+0001  2747
 7.39700015485287E+0001  2728
 7.39960015490651E+0001  2741
 7.40220015496015E+0001  2745
 7.40480015501380E+0001  2739
 7.40740015506744E+0001  2779
 7.41000015512109E+0001  2776
 7.41260015517473E+0001  2777
 7.41520015522838E+0001  2779
 7.41780015528202E+0001  2687
 7.42040015533566E+0001  2731
 7.42300015538931E+0001  2791
 7.42560015544295E+0001  2779
 7.42820015549660E+0001  2790
 7.43080015555024E+0001  2781
 7.43340015560389E+0001  2798
 7.43600015565753E+0001  2801
 7.43860015571117E+0001  2785
 7.44120015576482E+0001  2769
 7.44380015581846E+0001  2741
 7.44640015587211E+0001  2711
 7.44900015592575E+0001  2698
 7.45160015597939E+0001  2689
 7.45420015603304E+0001  2678
 7.45680015608668E+0001  2684
 7.45940015614033E+0001  2710
 7.46200015619397E+0001  2758
 7.46460015624762E+0001  2725
 7.46720015630126E+0001  2715
 7.46980015635490E+0001  2744
 7.47240015640855E+0001  2658
 7.47500015646219E+0001  2609
 7.47760015651584E+0001  2633
 7.48020015656948E+0001  2655
 7.48280015662313E+0001  2601
 7.48540015667677E+0001  2615
 7.48800015673041E+0001  2608
 7.49060015678406E+0001  2644
 7.49320015683770E+0001  2582
 7.49580015689135E+0001  2601
 7.49840015694499E+0001  2597
 7.50100015699863E+0001  2603
 7.50360015705228E+0001  2666
 7.50620015710592E+0001  2620
 7.50880015715957E+0001  2591
 7.51140015721321E+0001  2537
 7.51400015726685E+0001  2617
 7.51660015732050E+0001  2631
 7.51920015737414E+0001  2558
 7.52180015742779E+0001  2584
 7.52440015748143E+0001  2454
 7.52700015753508E+0001  2599
 7.52960015758872E+0001  2557
 7.53220015764236E+0001  2471
 7.53480015769601E+0001  2576
 7.53740015774965E+0001  2556
 7.54000015780330E+0001  2539
 7.54260015785694E+0001  2573
 7.54520015791059E+0001  2569
 7.54780015796423E+0001  2546
 7.55040015801787E+0001  2499
 7.55300015807152E+0001  2606
 7.55560015812516E+0001  2554
 7.55820015817881E+0001  2521
 7.56080015823245E+0001  2593
 7.56340015828610E+0001  2502
 7.56600015833974E+0001  2635
 7.56860015839338E+0001  2634
 7.57120015844703E+0001  2570
 7.57380015850067E+0001  2614
 7.57640015855432E+0001  2530
 7.57900015860796E+0001  2618
 7.58160015866160E+0001  2608
 7.58420015871525E+0001  2573
 7.58680015876889E+0001  2638
 7.58940015882254E+0001  2609
 7.59200015887618E+0001  2546
 7.59460015892983E+0001  2652
 7.59720015898347E+0001  2573
 7.59980015903711E+0001  2567
 7.60240015909076E+0001  2536
 7.60500015914440E+0001  2670
 7.60760015919805E+0001  2615
 7.61020015925169E+0001  2575
 7.61280015930533E+0001  2566
 7.61540015935898E+0001  2552
 7.61800015941262E+0001  2517
 7.62060015946627E+0001  2665
 7.62320015951991E+0001  2593
 7.62580015957356E+0001  2604
 7.62840015962720E+0001  2601
 7.63100015968084E+0001  2634
 7.63360015973449E+0001  2627
 7.63620015978813E+0001  2675
 7.63880015984178E+0001  2664
 7.64140015989542E+0001  2745
 7.64400015994906E+0001  2756
 7.64660016000271E+0001  2726
 7.64920016005635E+0001  2745
 7.65180016011000E+0001  2850
 7.65440016016364E+0001  2887
 7.65700016021729E+0001  2864
 7.65960016027093E+0001  2816
 7.66220016032457E+0001  2800
 7.66480016037822E+0001  2767
 7.66740016043186E+0001  2741
 7.67000016048551E+0001  2719
 7.67260016053915E+0001  2751
 7.67520016059279E+0001  2707
 7.67780016064644E+0001  2710
 7.68040016070008E+0001  2769
 7.68300016075373E+0001  2783
 7.68560016080737E+0001  2703
 7.68820016086102E+0001  2728
 7.69080016091466E+0001  2732
 7.69340016096830E+0001  2649
 7.69600016102195E+0001  2561
 7.69860016107559E+0001  2505
 7.70120016112924E+0001  2587
 7.70380016118288E+0001  2615
 7.70640016123652E+0001  2539
 7.70900016129017E+0001  2514
 7.71160016134381E+0001  2524
 7.71420016139746E+0001  2537
 7.71680016145110E+0001  2499
 7.71940016150475E+0001  2481
 7.72200016155839E+0001  2524
 7.72460016161203E+0001  2498
 7.72720016166568E+0001  2486
 7.72980016171932E+0001  2529
 7.73240016177297E+0001  2528
 7.73500016182661E+0001  2498
 7.73760016188025E+0001  2461
 7.74020016193390E+0001  2466
 7.74280016198754E+0001  2465
 7.74540016204119E+0001  2487
 7.74800016209483E+0001  2467
 7.75060016214847E+0001  2498
 7.75320016220212E+0001  2461
 7.75580016225576E+0001  2420
 7.75840016230941E+0001  2431
 7.76100016236305E+0001  2414
 7.76360016241670E+0001  2400
 7.76620016247034E+0001  2498
 7.76880016252398E+0001  2491
 7.77140016257763E+0001  2528
 7.77400016263127E+0001  2509
 7.77660016268492E+0001  2400
 7.77920016273856E+0001  2342
 7.78180016279221E+0001  2441
 7.78440016284585E+0001  2459
 7.78700016289949E+0001  2414
 7.78960016295314E+0001  2458
 7.79220016300678E+0001  2490
 7.79480016306043E+0001  2428
 7.79740016311407E+0001  2482
 7.80000016316771E+0001  2444
 7.80260016322136E+0001  2427
 7.80520016327500E+0001  2582
 7.80780016332865E+0001  2558
 7.81040016338229E+0001  2444
 7.81300016343594E+0001  2490
 7.81560016348958E+0001  2536
 7.81820016354322E+0001  2504
 7.82080016359687E+0001  2558
 7.82340016365051E+0001  2571
 7.82600016370416E+0001  2538
 7.82860016375780E+0001  2601
 7.83120016381145E+0001  2565
 7.83380016386509E+0001  2467
 7.83640016391873E+0001  2525
 7.83900016397238E+0001  2687
 7.84160016402602E+0001  2648
 7.84420016407967E+0001  2670
 7.84680016413331E+0001  2664
 7.84940016418695E+0001  2767
 7.85200016424060E+0001  2703
 7.85460016429424E+0001  2904
 7.85720016434789E+0001  2981
 7.85980016440153E+0001  2969
 7.86240016445518E+0001  3046
 7.86500016450882E+0001  3165
 7.86760016456246E+0001  3186
 7.87020016461611E+0001  3189
 7.87280016466975E+0001  3291
 7.87540016472340E+0001  3420
 7.87800016477704E+0001  3456
 7.88060016483068E+0001  3551
 7.88320016488433E+0001  3697
 7.88580016493797E+0001  3580
 7.88840016499162E+0001  3671
 7.89100016504526E+0001  3678
 7.89360016509891E+0001  3652
 7.89620016515255E+0001  3679
 7.89880016520619E+0001  3688
 7.90140016525984E+0001  3738
 7.90400016531348E+0001  3643
 7.90660016536713E+0001  3628
 7.90920016542077E+0001  3548
 7.91180016547442E+0001  3581
 7.91440016552806E+0001  3538
 7.91700016558170E+0001  3462
 7.91960016563535E+0001  3464
 7.92220016568899E+0001  3414
 7.92480016574264E+0001  3345
 7.92740016579628E+0001  3258
 7.93000016584992E+0001  3202
 7.93260016590357E+0001  3187
 7.93520016595721E+0001  3218
 7.93780016601086E+0001  3099
 7.94040016606450E+0001  3012
 7.94300016611814E+0001  2973
 7.94560016617179E+0001  2919
 7.94820016622543E+0001  2918
 7.95080016627908E+0001  2911
 7.95340016633272E+0001  2849
 7.95600016638637E+0001  2885
 7.95860016644001E+0001  2871
 7.96120016649365E+0001  2768
 7.96380016654730E+0001  2752
 7.96640016660094E+0001  2788
 7.96900016665459E+0001  2814
 7.97160016670823E+0001  2794
 7.97420016676188E+0001  2737
 7.97680016681552E+0001  2728
 7.97940016686916E+0001  2702
 7.98200016692281E+0001  2659
 7.98460016697645E+0001  2678
 7.98720016703010E+0001  2719
 7.98980016708374E+0001  2736
 7.99240016713738E+0001  2677
 7.99500016719103E+0001  2669
 7.99760016724467E+0001  2669
 8.00020016729832E+0001  2644
 8.00280016735196E+0001  2717
 8.00540016740561E+0001  2704
 8.00800016745925E+0001  2689
 8.01060016751289E+0001  2704
 8.01320016756654E+0001  2663
 8.01580016762018E+0001  2702
 8.01840016767383E+0001  2769
 8.02100016772747E+0001  2773
 8.02360016778111E+0001  2851
 8.02620016783476E+0001  2942
 8.02880016788840E+0001  2986
 8.03140016794205E+0001  3111
 8.03400016799569E+0001  3327
 8.03660016804934E+0001  3335
 8.03920016810298E+0001  3421
 8.04180016815662E+0001  3553
 8.04440016821027E+0001  3591
 8.04700016826391E+0001  3722
 8.04960016831756E+0001  3727
 8.05220016837120E+0001  3710
 8.05480016842484E+0001  3750
 8.05740016847849E+0001  3715
 8.06000016853213E+0001  3629
 8.06260016858578E+0001  3641
 8.06520016863942E+0001  3659
 8.06780016869306E+0001  3659
 8.07040016874671E+0001  3584
 8.07300016880035E+0001  3510
 8.07560016885400E+0001  3380
 8.07820016890764E+0001  3365
 8.08080016896129E+0001  3263
 8.08340016901493E+0001  3239
 8.08600016906857E+0001  3181
 8.08860016912222E+0001  3102
 8.09120016917586E+0001  3057
 8.09380016922951E+0001  2991
 8.09640016928315E+0001  3039
 8.09900016933679E+0001  3066
 8.10160016939044E+0001  2961
 8.10420016944408E+0001  2895
 8.10680016949773E+0001  2794
 8.10940016955137E+0001  2962
 8.11200016960502E+0001  2925
 8.11460016965866E+0001  2832
 8.11720016971230E+0001  2815
 8.11980016976595E+0001  2820
 8.12240016981959E+0001  2825
 8.12500016987324E+0001  2841
 8.12760016992688E+0001  2768
 8.13020016998053E+0001  2750
 8.13280017003417E+0001  2711
 8.13540017008781E+0001  2729
 8.13800017014146E+0001  2799
 8.14060017019510E+0001  2746
 8.14320017024875E+0001  2719
 8.14580017030239E+0001  2746
 8.14840017035604E+0001  2666
 8.15100017040968E+0001  2582
 8.15360017046332E+0001  2649
 8.15620017051697E+0001  2689
 8.15880017057061E+0001  2668
 8.16140017062426E+0001  2659
 8.16400017067790E+0001  2598
 8.16660017073155E+0001  2615
 8.16920017078519E+0001  2535
 8.17180017083883E+0001  2560
 8.17440017089248E+0001  2599
 8.17700017094612E+0001  2592
 8.17960017099977E+0001  2631
 8.18220017105341E+0001  2629
 8.18480017110705E+0001  2587
 8.18740017116070E+0001  2541
 8.19000017121434E+0001  2500
 8.19260017126799E+0001  2518
 8.19520017132163E+0001  2642
 8.19780017137527E+0001  2601
 8.20040017142892E+0001  2517
 8.20300017148256E+0001  2550
 8.20560017153621E+0001  2618
 8.20820017158985E+0001  2601
 8.21080017164349E+0001  2582
 8.21340017169714E+0001  2582
 8.21600017175078E+0001  2628
 8.21860017180443E+0001  2592
 8.22120017185807E+0001  2604
 8.22380017191172E+0001  2649
 8.22640017196536E+0001  2690
 8.22900017201900E+0001  2760
 8.23160017207265E+0001  2783
 8.23420017212629E+0001  2846
 8.23680017217994E+0001  2921
 8.23940017223358E+0001  2952
 8.24200017228723E+0001  3026
 8.24460017234087E+0001  3114
 8.24720017239451E+0001  3231
 8.24980017244816E+0001  3466
 8.25240017250180E+0001  3708
 8.25500017255545E+0001  3931
 8.25760017260909E+0001  4297
 8.26020017266274E+0001  4718
 8.26280017271638E+0001  4992
 8.26540017277002E+0001  5395
 8.26800017282367E+0001  5912
 8.27060017287731E+0001  6209
 8.27320017293096E+0001  6460
 8.27580017298460E+0001  6693
 8.27840017303825E+0001  6732
 8.28100017309189E+0001  6665
 8.28360017314553E+0001  6802
 8.28620017319918E+0001  6795
 8.28880017325282E+0001  6710
 8.29140017330647E+0001  6827
 8.29400017336011E+0001  6613
 8.29660017341375E+0001  6689
 8.29920017346740E+0001  6460
 8.30180017352104E+0001  6376
 8.30440017357469E+0001  6131
 8.30700017362833E+0001  5714
 8.30960017368198E+0001  5558
 8.31220017373562E+0001  5357
 8.31480017378926E+0001  5100
 8.31740017384291E+0001  4941
 8.32000017389655E+0001  4623
 8.32260017395020E+0001  4502
 8.32520017400384E+0001  4239
 8.32780017405748E+0001  4160
 8.33040017411113E+0001  3914
 8.33300017416477E+0001  3741
 8.33560017421842E+0001  3665
 8.33820017427206E+0001  3544
 8.34080017432570E+0001  3558
 8.34340017437935E+0001  3275
 8.34600017443299E+0001  3287
 8.34860017448664E+0001  3209
 8.35120017454028E+0001  3232
 8.35380017459393E+0001  2990
 8.35640017464757E+0001  3058
 8.35900017470121E+0001  2945
 8.36160017475486E+0001  2962
 8.36420017480850E+0001  2908
 8.36680017486215E+0001  2911
 8.36940017491579E+0001  2890
 8.37200017496943E+0001  2936
 8.37460017502308E+0001  2892
 8.37720017507672E+0001  2825
 8.37980017513037E+0001  2767
 8.38240017518401E+0001  2905
 8.38500017523766E+0001  2813
 8.38760017529130E+0001  2879
 8.39020017534494E+0001  2737
 8.39280017539859E+0001  2723
 8.39540017545223E+0001  2762
 8.39800017550588E+0001  2766
 8.40060017555952E+0001  2724
 8.40320017561316E+0001  2657
 8.40580017566681E+0001  2717
 8.40840017572045E+0001  2724
 8.41100017577410E+0001  2666
 8.41360017582774E+0001  2559
 8.41620017588139E+0001  2672
 8.41880017593503E+0001  2760
 8.42140017598867E+0001  2661
 8.42400017604232E+0001  2715
 8.42660017609596E+0001  2637
 8.42920017614961E+0001  2605
 8.43180017620325E+0001  2663
 8.43440017625690E+0001  2625
 8.43700017631054E+0001  2614
 8.43960017636418E+0001  2600
 8.44220017641783E+0001  2565
 8.44480017647147E+0001  2588
 8.44740017652512E+0001  2660
 8.45000017657876E+0001  2506
 8.45260017663240E+0001  2522
 8.45520017668605E+0001  2570
 8.45780017673969E+0001  2570
 8.46040017679334E+0001  2524
 8.46300017684698E+0001  2564
 8.46560017690063E+0001  2538
 8.46820017695427E+0001  2488
 8.47080017700791E+0001  2466
 8.47340017706156E+0001  2488
 8.47600017711520E+0001  2507
 8.47860017716885E+0001  2486
 8.48120017722249E+0001  2478
 8.48380017727613E+0001  2430
 8.48640017732978E+0001  2458
 8.48900017738342E+0001  2426
 8.49160017743707E+0001  2403
 8.49420017749071E+0001  2491
 8.49680017754435E+0001  2500
 8.49940017759800E+0001  2478
 8.50200017765164E+0001  2540
 8.50460017770529E+0001  2617
 8.50720017775893E+0001  2593
 8.50980017781258E+0001  2573
 8.51240017786622E+0001  2533
 8.51500017791986E+0001  2451
 8.51760017797351E+0001  2400
 8.52020017802715E+0001  2362
 8.52280017808080E+0001  2370
 8.52540017813444E+0001  2400
 8.52800017818809E+0001  2458
 8.53060017824173E+0001  2428
 8.53320017829537E+0001  2401
 8.53580017834902E+0001  2442
 8.53840017840266E+0001  2393
 8.54100017845631E+0001  2361
 8.54360017850995E+0001  2357
 8.54620017856359E+0001  2319
 8.54880017861724E+0001  2297
 8.55140017867088E+0001  2307
 8.55400017872453E+0001  2322
 8.55660017877817E+0001  2272
 8.55920017883182E+0001  2314
 8.56180017888546E+0001  2334
 8.56440017893910E+0001  2285
 8.56700017899275E+0001  2289
 8.56960017904639E+0001  2329
 8.57220017910004E+0001  2327
 8.57480017915368E+0001  2364
 8.57740017920733E+0001  2403
 8.58000017926097E+0001  2343
 8.58260017931461E+0001  2304
 8.58520017936826E+0001  2324
 8.58780017942190E+0001  2370
 8.59040017947555E+0001  2336
 8.59300017952919E+0001  2350
 8.59560017958284E+0001  2325
 8.59820017963648E+0001  2274
 8.60080017969012E+0001  2312
 8.60340017974377E+0001  2243
 8.60600017979741E+0001  2323
 8.60860017985106E+0001  2329
 8.61120017990470E+0001  2380
 8.61380017995834E+0001  2434
 8.61640018001199E+0001  2446
 8.61900018006563E+0001  2301
 8.62160018011928E+0001  2360
 8.62420018017292E+0001  2251
 8.62680018022656E+0001  2338
 8.62940018028021E+0001  2331
 8.63200018033385E+0001  2319
 8.63460018038750E+0001  2296
 8.63720018044114E+0001  2390
 8.63980018049478E+0001  2379
 8.64240018054843E+0001  2306
 8.64500018060207E+0001  2279
 8.64760018065572E+0001  2303
 8.65020018070936E+0001  2343
 8.65280018076301E+0001  2352
 8.65540018081665E+0001  2355
 8.65800018087029E+0001  2310
 8.66060018092394E+0001  2340
 8.66320018097758E+0001  2368
 8.66580018103123E+0001  2416
 8.66840018108487E+0001  2326
 8.67100018113852E+0001  2324
 8.67360018119216E+0001  2365
 8.67620018124580E+0001  2338
 8.67880018129945E+0001  2353
 8.68140018135309E+0001  2390
 8.68400018140674E+0001  2434
 8.68660018146038E+0001  2368
 8.68920018151402E+0001  2456
 8.69180018156767E+0001  2523
 8.69440018162131E+0001  2480
 8.69700018167496E+0001  2452
 8.69960018172860E+0001  2493
 8.70220018178225E+0001  2598
 8.70480018183589E+0001  2605
 8.70740018188953E+0001  2656
 8.71000018194318E+0001  2896
 8.71260018199682E+0001  2960
 8.71520018205047E+0001  2972
 8.71780018210411E+0001  2994
 8.72040018215775E+0001  2968
 8.72300018221140E+0001  2885
 8.72560018226504E+0001  2820
 8.72820018231869E+0001  2756
 8.73080018237233E+0001  2721
 8.73340018242598E+0001  2815
 8.73600018247962E+0001  2930
 8.73860018253326E+0001  3040
 8.74120018258691E+0001  3102
 8.74380018264055E+0001  3061
 8.74640018269420E+0001  3017
 8.74900018274784E+0001  3039
 8.75160018280149E+0001  3024
 8.75420018285513E+0001  3000
 8.75680018290877E+0001  3024
 8.75940018296242E+0001  3050
 8.76200018301606E+0001  3027
 8.76460018306971E+0001  3036
 8.76720018312335E+0001  3125
 8.76980018317699E+0001  3125
 8.77240018323064E+0001  3119
 8.77500018328428E+0001  3196
 8.77760018333793E+0001  3253
 8.78020018339157E+0001  3279
 8.78280018344521E+0001  3274
 8.78540018349886E+0001  3318
 8.78800018355250E+0001  3375
 8.79060018360615E+0001  3365
 8.79320018365979E+0001  3400
 8.79580018371343E+0001  3477
 8.79840018376708E+0001  3492
 8.80100018382072E+0001  3584
 8.80360018387437E+0001  3613
 8.80620018392801E+0001  3675
 8.80880018398166E+0001  3665
 8.81140018403530E+0001  3729
 8.81400018408894E+0001  3832
 8.81660018414259E+0001  4060
 8.81920018419623E+0001  4242
 8.82180018424988E+0001  4333
 8.82440018430352E+0001  4515
 8.82700018435717E+0001  4733
 8.82960018441081E+0001  4883
 8.83220018446445E+0001  5012
 8.83480018451810E+0001  5117
 8.83740018457174E+0001  5183
 8.84000018462539E+0001  5184
 8.84260018467903E+0001  5143
 8.84520018473268E+0001  5092
 8.84780018478632E+0001  5022
 8.85040018483996E+0001  4904
 8.85300018489361E+0001  4840
 8.85560018494725E+0001  4771
 8.85820018500090E+0001  4607
 8.86080018505454E+0001  4535
 8.86340018510819E+0001  4497
 8.86600018516183E+0001  4389
 8.86860018521547E+0001  4195
 8.87120018526912E+0001  4180
 8.87380018532276E+0001  4045
 8.87640018537641E+0001  3982
 8.87900018543005E+0001  3792
 8.88160018548370E+0001  3660
 8.88420018553734E+0001  3388
 8.88680018559098E+0001  3551
 8.88940018564463E+0001  3353
 8.89200018569827E+0001  3398
 8.89460018575192E+0001  3160
 8.89720018580556E+0001  3182
 8.89980018585920E+0001  3055
 8.90240018591285E+0001  3099
 8.90500018596649E+0001  2975
 8.90760018602014E+0001  3007
 8.91020018607378E+0001  2905
 8.91280018612742E+0001  3009
 8.91540018618107E+0001  2932
 8.91800018623471E+0001  2993
 8.92060018628836E+0001  2989
 8.92320018634200E+0001  3086
 8.92580018639564E+0001  3014
 8.92840018644929E+0001  3075
 8.93100018650293E+0001  3122
 8.93360018655658E+0001  2999
 8.93620018661022E+0001  3067
 8.93880018666387E+0001  3020
 8.94140018671751E+0001  2992
 8.94400018677115E+0001  3067
 8.94660018682480E+0001  3118
 8.94920018687844E+0001  3025
 8.95180018693209E+0001  3155
 8.95440018698573E+0001  3209
 8.95700018703938E+0001  3232
 8.95960018709302E+0001  3294
 8.96220018714666E+0001  3271
 8.96480018720031E+0001  3361
 8.96740018725395E+0001  3370
 8.97000018730760E+0001  3411
 8.97260018736124E+0001  3366
 8.97520018741489E+0001  3381
 8.97780018746853E+0001  3474
 8.98040018752217E+0001  3509
 8.98300018757582E+0001  3553
 8.98560018762946E+0001  3589
 8.98820018768311E+0001  3593
 8.99080018773675E+0001  3604
 8.99340018779039E+0001  3574
 8.99600018784404E+0001  3569
 8.99860018789768E+0001  3614
 9.00120018795133E+0001  3614
 9.00380018800497E+0001  3559
 9.00640018805862E+0001  3481
 9.00900018811226E+0001  3474
 9.01160018816590E+0001  3486
 9.01420018821955E+0001  3512
 9.01680018827319E+0001  3469
 9.01940018832684E+0001  3406
 9.02200018838048E+0001  3378
 9.02460018843412E+0001  3305
 9.02720018848777E+0001  3255
 9.02980018854141E+0001  3236
 9.03240018859506E+0001  3229
 9.03500018864870E+0001  3171
 9.03760018870235E+0001  3132
 9.04020018875599E+0001  3116
 9.04280018880963E+0001  3045
 9.04540018886328E+0001  2998
 9.04800018891692E+0001  2988
 9.05060018897057E+0001  2975
 9.05320018902421E+0001  2970
 9.05580018907785E+0001  2896
 9.05840018913150E+0001  2859
 9.06100018918514E+0001  2822
 9.06360018923879E+0001  2776
 9.06620018929243E+0001  2845
 9.06880018934607E+0001  2821
 9.07140018939972E+0001  2764
 9.07400018945336E+0001  2743
 9.07660018950701E+0001  2724
 9.07920018956065E+0001  2670
 9.08180018961430E+0001  2647
 9.08440018966794E+0001  2670
 9.08700018972158E+0001  2608
 9.08960018977523E+0001  2592
 9.09220018982887E+0001  2613
 9.09480018988252E+0001  2592
 9.09740018993616E+0001  2685
 9.10000018998980E+0001  2553
 9.10260019004345E+0001  2501
 9.10520019009709E+0001  2480
 9.10780019015074E+0001  2597
 9.11040019020438E+0001  2519
 9.11300019025803E+0001  2486
 9.11560019031167E+0001  2447
 9.11820019036531E+0001  2432
 9.12080019041896E+0001  2463
 9.12340019047260E+0001  2355
 9.12600019052625E+0001  2444
 9.12860019057989E+0001  2358
 9.13120019063354E+0001  2490
 9.13380019068718E+0001  2443
 9.13640019074082E+0001  2468
 9.13900019079447E+0001  2395
 9.14160019084811E+0001  2292
 9.14420019090176E+0001  2440
 9.14680019095540E+0001  2391
 9.14940019100904E+0001  2359
 9.15200019106269E+0001  2430
 9.15460019111633E+0001  2416
 9.15720019116998E+0001  2438
 9.15980019122362E+0001  2368
 9.16240019127727E+0001  2427
 9.16500019133091E+0001  2396
 9.16760019138455E+0001  2388
 9.17020019143820E+0001  2455
 9.17280019149184E+0001  2418
 9.17540019154549E+0001  2399
 9.17800019159913E+0001  2391
 9.18060019165278E+0001  2469
 9.18320019170642E+0001  2350
 9.18580019176006E+0001  2463
 9.18840019181371E+0001  2384
 9.19100019186735E+0001  2399
 9.19360019192100E+0001  2334
 9.19620019197464E+0001  2311
 9.19880019202828E+0001  2408
 9.20140019208193E+0001  2370
 9.20400019213557E+0001  2303
 9.20660019218922E+0001  2348
 9.20920019224286E+0001  2339
 9.21180019229650E+0001  2258
 9.21440019235015E+0001  2223
 9.21700019240379E+0001  2349
 9.21960019245744E+0001  2276
 9.22220019251108E+0001  2223
 9.22480019256473E+0001  2248
 9.22740019261837E+0001  2278
 9.23000019267201E+0001  2237
 9.23260019272566E+0001  2217
 9.23520019277930E+0001  2115
 9.23780019283295E+0001  2223
 9.24040019288659E+0001  2195
 9.24300019294023E+0001  2158
 9.24560019299388E+0001  2190
 9.24820019304752E+0001  2179
 9.25080019310117E+0001  2182
 9.25340019315481E+0001  2137
 9.25600019320846E+0001  2150
 9.25860019326210E+0001  2217
 9.26120019331574E+0001  2232
 9.26380019336939E+0001  2168
 9.26640019342303E+0001  2114
 9.26900019347668E+0001  2136
 9.27160019353032E+0001  2207
 9.27420019358397E+0001  2190
 9.27680019363761E+0001  2067
 9.27940019369125E+0001  2120
 9.28200019374490E+0001  2181
 9.28460019379854E+0001  2160
 9.28720019385219E+0001  2166
 9.28980019390583E+0001  2119
 9.29240019395948E+0001  2116
 9.29500019401312E+0001  2180
 9.29760019406676E+0001  2252
 9.30020019412041E+0001  2212
 9.30280019417405E+0001  2189
 9.30540019422770E+0001  2217
 9.30800019428134E+0001  2170
 9.31060019433498E+0001  2192
 9.31320019438863E+0001  2176
 9.31580019444227E+0001  2140
 9.31840019449592E+0001  2220
 9.32100019454956E+0001  2250
 9.32360019460321E+0001  2275
 9.32620019465685E+0001  2282
 9.32880019471049E+0001  2320
 9.33140019476414E+0001  2356
 9.33400019481778E+0001  2255
 9.33660019487143E+0001  2290
 9.33920019492507E+0001  2399
 9.34180019497871E+0001  2507
 9.34440019503236E+0001  2497
 9.34700019508600E+0001  2595
 9.34960019513965E+0001  2560
 9.35220019519329E+0001  2519
 9.35480019524693E+0001  2447
 9.35740019530058E+0001  2433
 9.36000019535422E+0001  2462
 9.36260019540787E+0001  2511
 9.36520019546151E+0001  2501
 9.36780019551516E+0001  2539
 9.37040019556880E+0001  2634
 9.37300019562244E+0001  2791
 9.37560019567609E+0001  2829
 9.37820019572973E+0001  2787
 9.38080019578338E+0001  2928
 9.38340019583702E+0001  2896
 9.38600019589066E+0001  2940
 9.38860019594431E+0001  3183
 9.39120019599795E+0001  3438
 9.39380019605160E+0001  3540
 9.39640019610524E+0001  3830
 9.39900019615889E+0001  4141
 9.40160019621253E+0001  4304
 9.40420019626617E+0001  4450
 9.40680019631982E+0001  4442
 9.40940019637346E+0001  4504
 9.41200019642711E+0001  4426
 9.41460019648075E+0001  4370
 9.41720019653439E+0001  4336
 9.41980019658804E+0001  4276
 9.42240019664168E+0001  4092
 9.42500019669533E+0001  4004
 9.42760019674897E+0001  4087
 9.43020019680262E+0001  3944
 9.43280019685626E+0001  3988
 9.43540019690990E+0001  3961
 9.43800019696355E+0001  3753
 9.44060019701719E+0001  3855
 9.44320019707084E+0001  3672
 9.44580019712448E+0001  3534
 9.44840019717813E+0001  3394
 9.45100019723177E+0001  3361
 9.45360019728541E+0001  3194
 9.45620019733906E+0001  3130
 9.45880019739270E+0001  3008
 9.46140019744635E+0001  2943
 9.46400019749999E+0001  2911
 9.46660019755364E+0001  2823
 9.46920019760728E+0001  2751
 9.47180019766092E+0001  2728
 9.47440019771457E+0001  2654
 9.47700019776821E+0001  2604
 9.47960019782186E+0001  2631
 9.48220019787550E+0001  2618
 9.48480019792914E+0001  2576
 9.48740019798279E+0001  2577
 9.49000019803643E+0001  2586
 9.49260019809008E+0001  2506
 9.49520019814372E+0001  2456
 9.49780019819736E+0001  2408
