# Supplementary material for: Electrochemical Intercalation Reaction of Sodium into the Layered Transition Metal Dichalcogenide ZrS2Influence of the Electrolyte Solvent
Source: Inorg Chem. 2025 Aug 27;64(36):18045–61. doi: 10.1021/acs.inorgchem.5c02331 (PMC12442063; doi:10.1021/acs.inorgchem.5c02331)
Supplement: Supplementary file 2 [file ic5c02331_si_002.zip › Sim_1Tto3R_faults.inp]

'Input file to demonstrate the pattern simulation for the transition between 1T-ZrS2 and 3R-NaxZrS2 via stacking faults. Created on TOPAS Academic V. 6.0
'Two kinds of output are generated: Calculated patterns and a list with all underlying fault probabilities.

'number of executions
num_runs 11
'Define angular range and step width for the calculated pattern
yobs_eqn !calc##Run_Number##.xy = X; min 10 max 95 del .01
'Writes the file with 2-Theta and calculated intensities
Out_X_Ycalc( Sim40mAhg_##Run_Number##.xy )
iters 0

'Block describing emission profile and instrumental line shape
LP_Factor(0) 'Monochromator
lam ymin_on_ymax 0.0001 
 Lam_recs
   {
      0.0159  1.534753  3.6854  
      0.5691  1.540596  0.4370   
      0.0762  1.541058  0.6000   
      0.2517  1.544410  0.5200  
      0.0871  1.544721  0.6200  
   }
Rp 240
Rs 240
Full_Axial_Model(10,  12, 14, !sol  3.87798 ,=2*sol;) '3.05
Slit_Width(!swdth, 0.055)
Divergence(, 0.25)      

'Zero point error, set to zero here
Zero_Error(, 0.0000)

      
	str

		space_group "P1"
      prm !cella  3.65639
      a  =cella; b =cella; 
      c = Get(generated_c);
      ga 120
      'high fault probability is NaZrS2 type(3R), low is 1T ZrS2(1T)
      prm !pa  = 0.1*(Mod(##Run_Number##,11));:1 'fault probability
      prm !h  6.85`_0.00228 'height of each layer 3R type
      prm !h_2  5.858`_0.00080 'height of layers 1T type
      prm !s 100 scale = s 1e-6 / (Nv Nstr); 'scale factor
  'some line broadening    
      prm !CSG  100 min 2 max 1000 val_on_continue = 100;
      prm !CSL  100 min 2 max 1000 val_on_continue = 100;
CS_G( CSG)
CS_L( CSL)

'Generation of the stacking fault sequences
		  generate_stack_sequences {
		  pr_str { B layers_tol} 10
        number_of_sequences Nstr 150
        number_of_stacks_per_sequence Nv 150 
'Uncomment the next line to output all generated sequences        
'save_sequences_as_strs Test2.cif

Transition(A, 0) 'Layer A is NaZrS2 type
  to B = 1-pa; a_add = 0 ; b_add =  0 ; z_add = h_2;
  to A = pa;  a_add = -1/3   ; b_add =  1/3   ; z_add = h;

Transition(B, 0) 'Layer B is ZrS2 type           
  to A = pa; a_add = -1/3   ; b_add =  1/3   ; z_add = h;
  to B = (1- pa);   a_add = 0 ; b_add = 0 ; z_add = h_2;

		}
 'Output the fault probabilities for each run
	out "Sim.txt" append
Out(pa, "\t%11.5f\n")


normalize_FCs
		
		peak_buffer_based_on = Xo;
		peak_buffer_based_on_tol 0.1
		
for strs 1 to 1 {			
			
		'Definition of the two layer types
      site Zr1 x = 0  ; y = 0  ; z = 0/Nv; occ Zr 1      beq =thermZr; layer A
      site S1  x = 2/3; y = 1/3; z =   Sz1/Nv; occ S 1 beq = thermS; layer A
      site S2  x = 1/3; y = 2/3; z =  -Sz1/Nv; occ S 1 beq = thermS; layer A
      site Na1 x = 1/3; y = 2/3; z =   0.5/Nv; occ Na !occNa  0.6 beq = thermZr; layer A
      
      site Zr2 x = 0  ; y = 0  ; z = 0/Nv; occ Zr 1   beq = thermZr; layer B
      site S3  x = 2/3; y = 1/3; z =   Sz2/Nv; occ S 1 beq = thermS; layer B 
      site S4  x = 1/3; y = 2/3; z =  -Sz2/Nv; occ S 1 beq = thermS; layer B
      
		prm !Sz1  0.22582
		prm !Sz2  0.24381
      prm !thermZr  0.5
      prm !thermS   0.5

}
		
