# Supplementary material for: Electrochemical Intercalation Reaction of Sodium into the Layered Transition Metal Dichalcogenide ZrS2Influence of the Electrolyte Solvent
Source: Inorg Chem. 2025 Aug 27;64(36):18045–61. doi: 10.1021/acs.inorgchem.5c02331 (PMC12442063; doi:10.1021/acs.inorgchem.5c02331)
Supplement: Supplementary file 2 [file ic5c02331_si_002.zip › XRPD data 0.06 fu.xy]

 5.01800012588501E+0000  10502
 5.04400012642145E+0000  10287
 5.07000012695789E+0000  10387
 5.09600012749434E+0000  10168
 5.12200012803078E+0000  9946
 5.14800012856722E+0000  10046
 5.17400012910366E+0000  9940
 5.20000012964010E+0000  10052
 5.22600013017654E+0000  9824
 5.25200013071299E+0000  9833
 5.27800013124943E+0000  9917
 5.30400013178587E+0000  9821
 5.33000013232231E+0000  9772
 5.35600013285875E+0000  9584
 5.38200013339519E+0000  9544
 5.40800013393164E+0000  9561
 5.43400013446808E+0000  9629
 5.46000013500452E+0000  9511
 5.48600013554096E+0000  9433
 5.51200013607740E+0000  9455
 5.53800013661385E+0000  9372
 5.56400013715029E+0000  9299
 5.59000013768673E+0000  9052
 5.61600013822317E+0000  9178
 5.64200013875961E+0000  9178
 5.66800013929606E+0000  9146
 5.69400013983250E+0000  8980
 5.72000014036894E+0000  9082
 5.74600014090538E+0000  9004
 5.77200014144182E+0000  8829
 5.79800014197826E+0000  8902
 5.82400014251471E+0000  8964
 5.85000014305115E+0000  8939
 5.87600014358759E+0000  8943
 5.90200014412403E+0000  8861
 5.92800014466047E+0000  8755
 5.95400014519692E+0000  8686
 5.98000014573336E+0000  8663
 6.00600014626980E+0000  8695
 6.03200014680624E+0000  8673
 6.05800014734268E+0000  8498
 6.08400014787912E+0000  8574
 6.11000014841557E+0000  8537
 6.13600014895201E+0000  8513
 6.16200014948845E+0000  8477
 6.18800015002489E+0000  8457
 6.21400015056133E+0000  8388
 6.24000015109777E+0000  8390
 6.26600015163422E+0000  8454
 6.29200015217066E+0000  8242
 6.31800015270710E+0000  8108
 6.34400015324354E+0000  8160
 6.37000015377998E+0000  8181
 6.39600015431642E+0000  8237
 6.42200015485287E+0000  8154
 6.44800015538931E+0000  8139
 6.47400015592575E+0000  8265
 6.50000015646219E+0000  8153
 6.52600015699863E+0000  8090
 6.55200015753508E+0000  8109
 6.57800015807152E+0000  8097
 6.60400015860796E+0000  8061
 6.63000015914440E+0000  7907
 6.65600015968084E+0000  7831
 6.68200016021729E+0000  7880
 6.70800016075373E+0000  7806
 6.73400016129017E+0000  7856
 6.76000016182661E+0000  7795
 6.78600016236305E+0000  7748
 6.81200016289949E+0000  7770
 6.83800016343594E+0000  7814
 6.86400016397238E+0000  7628
 6.89000016450882E+0000  7500
 6.91600016504526E+0000  7590
 6.94200016558170E+0000  7659
 6.96800016611815E+0000  7640
 6.99400016665459E+0000  7570
 7.02000016719103E+0000  7519
 7.04600016772747E+0000  7515
 7.07200016826391E+0000  7568
 7.09800016880035E+0000  7408
 7.12400016933680E+0000  7480
 7.15000016987324E+0000  7490
 7.17600017040968E+0000  7357
 7.20200017094612E+0000  7267
 7.22800017148256E+0000  7274
 7.25400017201901E+0000  7425
 7.28000017255545E+0000  7473
 7.30600017309189E+0000  7278
 7.33200017362833E+0000  7300
 7.35800017416477E+0000  7168
 7.38400017470121E+0000  7161
 7.41000017523766E+0000  7130
 7.43600017577410E+0000  7394
 7.46200017631054E+0000  7197
 7.48800017684698E+0000  7031
 7.51400017738342E+0000  7150
 7.54000017791986E+0000  7199
 7.56600017845631E+0000  7153
 7.59200017899275E+0000  7079
 7.61800017952919E+0000  6963
 7.64400018006563E+0000  6892
 7.67000018060207E+0000  7075
 7.69600018113852E+0000  6927
 7.72200018167496E+0000  6990
 7.74800018221140E+0000  6930
 7.77400018274784E+0000  6912
 7.80000018328428E+0000  6768
 7.82600018382072E+0000  6917
 7.85200018435717E+0000  6950
 7.87800018489361E+0000  6928
 7.90400018543005E+0000  6734
 7.93000018596649E+0000  6793
 7.95600018650293E+0000  6830
 7.98200018703938E+0000  6856
 8.00800018757582E+0000  6737
 8.03400018811226E+0000  6685
 8.06000018864870E+0000  6719
 8.08600018918514E+0000  6758
 8.11200018972158E+0000  6691
 8.13800019025803E+0000  6531
 8.16400019079447E+0000  6629
 8.19000019133091E+0000  6576
 8.21600019186735E+0000  6599
 8.24200019240379E+0000  6545
 8.26800019294024E+0000  6613
 8.29400019347668E+0000  6535
 8.32000019401312E+0000  6450
 8.34600019454956E+0000  6472
 8.37200019508600E+0000  6444
 8.39800019562244E+0000  6424
 8.42400019615889E+0000  6396
 8.45000019669533E+0000  6505
 8.47600019723177E+0000  6483
 8.50200019776821E+0000  6544
 8.52800019830465E+0000  6518
 8.55400019884109E+0000  6434
 8.58000019937754E+0000  6395
 8.60600019991398E+0000  6360
 8.63200020045042E+0000  6444
 8.65800020098686E+0000  6441
 8.68400020152330E+0000  6343
 8.71000020205975E+0000  6531
 8.73600020259619E+0000  6536
 8.76200020313263E+0000  6425
 8.78800020366907E+0000  6441
 8.81400020420551E+0000  6444
 8.84000020474195E+0000  6489
 8.86600020527840E+0000  6506
 8.89200020581484E+0000  6524
 8.91800020635128E+0000  6534
 8.94400020688772E+0000  6466
 8.97000020742416E+0000  6382
 8.99600020796061E+0000  6393
 9.02200020849705E+0000  6571
 9.04800020903349E+0000  6639
 9.07400020956993E+0000  6616
 9.10000021010637E+0000  6602
 9.12600021064281E+0000  6544
 9.15200021117926E+0000  6608
 9.17800021171570E+0000  6633
 9.20400021225214E+0000  6648
 9.23000021278858E+0000  6682
 9.25600021332502E+0000  6713
 9.28200021386147E+0000  6812
 9.30800021439791E+0000  6857
 9.33400021493435E+0000  6863
 9.36000021547079E+0000  6987
 9.38600021600723E+0000  7012
 9.41200021654367E+0000  7010
 9.43800021708012E+0000  7025
 9.46400021761656E+0000  7137
 9.49000021815300E+0000  7328
 9.51600021868944E+0000  7270
 9.54200021922588E+0000  7297
 9.56800021976233E+0000  7434
 9.59400022029877E+0000  7487
 9.62000022083521E+0000  7569
 9.64600022137165E+0000  7569
 9.67200022190809E+0000  7576
 9.69800022244453E+0000  7501
 9.72400022298098E+0000  7583
 9.75000022351742E+0000  7519
 9.77600022405386E+0000  7442
 9.80200022459030E+0000  7293
 9.82800022512674E+0000  7168
 9.85400022566318E+0000  6767
 9.88000022619963E+0000  6532
 9.90600022673607E+0000  6452
 9.93200022727251E+0000  6226
 9.95800022780895E+0000  6086
 9.98400022834539E+0000  6044
 1.00100002288818E+0001  5992
 1.00360002294182E+0001  6135
 1.00620002299547E+0001  5879
 1.00880002304911E+0001  5858
 1.01140002310276E+0001  5858
 1.01400002315640E+0001  5916
 1.01660002321004E+0001  5920
 1.01920002326369E+0001  5753
 1.02180002331733E+0001  5549
 1.02440002337098E+0001  5669
 1.02700002342462E+0001  5638
 1.02960002347827E+0001  5715
 1.03220002353191E+0001  5508
 1.03480002358555E+0001  5602
 1.03740002363920E+0001  5684
 1.04000002369284E+0001  5472
 1.04260002374649E+0001  5540
 1.04520002380013E+0001  5437
 1.04780002385377E+0001  5551
 1.05040002390742E+0001  5439
 1.05300002396106E+0001  5612
 1.05560002401471E+0001  5584
 1.05820002406835E+0001  5458
 1.06080002412200E+0001  5410
 1.06340002417564E+0001  5291
 1.06600002422928E+0001  5406
 1.06860002428293E+0001  5382
 1.07120002433657E+0001  5309
 1.07380002439022E+0001  5367
 1.07640002444386E+0001  5276
 1.07900002449750E+0001  5404
 1.08160002455115E+0001  5431
 1.08420002460479E+0001  5403
 1.08680002465844E+0001  5358
 1.08940002471208E+0001  5330
 1.09200002476573E+0001  5345
 1.09460002481937E+0001  5308
 1.09720002487301E+0001  5260
 1.09980002492666E+0001  5149
 1.10240002498030E+0001  5140
 1.10500002503395E+0001  5152
 1.10760002508759E+0001  5240
 1.11020002514123E+0001  5273
 1.11280002519488E+0001  5229
 1.11540002524852E+0001  5250
 1.11800002530217E+0001  5282
 1.12060002535581E+0001  5249
 1.12320002540946E+0001  5207
 1.12580002546310E+0001  5226
 1.12840002551674E+0001  5186
 1.13100002557039E+0001  5181
 1.13360002562403E+0001  5201
 1.13620002567768E+0001  5175
 1.13880002573132E+0001  5208
 1.14140002578496E+0001  5114
 1.14400002583861E+0001  5065
 1.14660002589225E+0001  5110
 1.14920002594590E+0001  5049
 1.15180002599954E+0001  5033
 1.15440002605319E+0001  5061
 1.15700002610683E+0001  5100
 1.15960002616047E+0001  5092
 1.16220002621412E+0001  5110
 1.16480002626776E+0001  5124
 1.16740002632141E+0001  5092
 1.17000002637505E+0001  5109
 1.17260002642869E+0001  5145
 1.17520002648234E+0001  5152
 1.17780002653598E+0001  5055
 1.18040002658963E+0001  5032
 1.18300002664327E+0001  4987
 1.18560002669692E+0001  5086
 1.18820002675056E+0001  5092
 1.19080002680420E+0001  5035
 1.19340002685785E+0001  5006
 1.19600002691149E+0001  4986
 1.19860002696514E+0001  4975
 1.20120002701878E+0001  5077
 1.20380002707243E+0001  5090
 1.20640002712607E+0001  4971
 1.20900002717971E+0001  4996
 1.21160002723336E+0001  4951
 1.21420002728700E+0001  4922
 1.21680002734065E+0001  5127
 1.21940002739429E+0001  4945
 1.22200002744793E+0001  4861
 1.22460002750158E+0001  4930
 1.22720002755522E+0001  5101
 1.22980002760887E+0001  4951
 1.23240002766251E+0001  4943
 1.23500002771616E+0001  4961
 1.23760002776980E+0001  4898
 1.24020002782344E+0001  4898
 1.24280002787709E+0001  5045
 1.24540002793073E+0001  4977
 1.24800002798438E+0001  4940
 1.25060002803802E+0001  4929
 1.25320002809166E+0001  4989
 1.25580002814531E+0001  5024
 1.25840002819895E+0001  4867
 1.26100002825260E+0001  5016
 1.26360002830624E+0001  5029
 1.26620002835989E+0001  5030
 1.26880002841353E+0001  4978
 1.27140002846717E+0001  4920
 1.27400002852082E+0001  5044
 1.27660002857446E+0001  4945
 1.27920002862811E+0001  4996
 1.28180002868175E+0001  4995
 1.28440002873539E+0001  5009
 1.28700002878904E+0001  5009
 1.28960002884268E+0001  4923
 1.29220002889633E+0001  5012
 1.29480002894997E+0001  5157
 1.29740002900362E+0001  4974
 1.30000002905726E+0001  5006
 1.30260002911090E+0001  5115
 1.30520002916455E+0001  4962
 1.30780002921819E+0001  4983
 1.31040002927184E+0001  5072
 1.31300002932548E+0001  5169
 1.31560002937912E+0001  5097
 1.31820002943277E+0001  5083
 1.32080002948641E+0001  5133
 1.32340002954006E+0001  5216
 1.32600002959370E+0001  5265
 1.32860002964735E+0001  5191
 1.33120002970099E+0001  5126
 1.33380002975463E+0001  5228
 1.33640002980828E+0001  5396
 1.33900002986192E+0001  5331
 1.34160002991557E+0001  5374
 1.34420002996921E+0001  5353
 1.34680003002286E+0001  5369
 1.34940003007650E+0001  5490
 1.35200003013014E+0001  5551
 1.35460003018379E+0001  5555
 1.35720003023743E+0001  5593
 1.35980003029108E+0001  5726
 1.36240003034472E+0001  5790
 1.36500003039836E+0001  5766
 1.36760003045201E+0001  5851
 1.37020003050565E+0001  5930
 1.37280003055930E+0001  6039
 1.37540003061294E+0001  6122
 1.37800003066659E+0001  6235
 1.38060003072023E+0001  6579
 1.38320003077387E+0001  6718
 1.38580003082752E+0001  6932
 1.38840003088116E+0001  7240
 1.39100003093481E+0001  7450
 1.39360003098845E+0001  7724
 1.39620003104209E+0001  8155
 1.39880003109574E+0001  8586
 1.40140003114938E+0001  8929
 1.40400003120303E+0001  9438
 1.40660003125667E+0001  10079
 1.40920003131032E+0001  10730
 1.41180003136396E+0001  11288
 1.41440003141760E+0001  12054
 1.41700003147125E+0001  12990
 1.41960003152489E+0001  13916
 1.42220003157854E+0001  14877
 1.42480003163218E+0001  15617
 1.42740003168582E+0001  16397
 1.43000003173947E+0001  17338
 1.43260003179311E+0001  18080
 1.43520003184676E+0001  18422
 1.43780003190040E+0001  18627
 1.44040003195405E+0001  18939
 1.44300003200769E+0001  18918
 1.44560003206133E+0001  18684
 1.44820003211498E+0001  18380
 1.45080003216862E+0001  18122
 1.45340003222227E+0001  18013
 1.45600003227591E+0001  17568
 1.45860003232955E+0001  17013
 1.46120003238320E+0001  16718
 1.46380003243684E+0001  16241
 1.46640003249049E+0001  15633
 1.46900003254413E+0001  15103
 1.47160003259778E+0001  14499
 1.47420003265142E+0001  13897
 1.47680003270506E+0001  13395
 1.47940003275871E+0001  12737
 1.48200003281235E+0001  12014
 1.48460003286600E+0001  11240
 1.48720003291964E+0001  10690
 1.48980003297328E+0001  10041
 1.49240003302693E+0001  9639
 1.49500003308057E+0001  9148
 1.49760003313422E+0001  8890
 1.50020003318786E+0001  8428
 1.50280003324151E+0001  8187
 1.50540003329515E+0001  7970
 1.50800003334879E+0001  7718
 1.51060003340244E+0001  7599
 1.51320003345608E+0001  7358
 1.51580003350973E+0001  7214
 1.51840003356337E+0001  6718
 1.52100003361702E+0001  6060
 1.52360003367066E+0001  5795
 1.52620003372430E+0001  5489
 1.52880003377795E+0001  5398
 1.53140003383159E+0001  5366
 1.53400003388524E+0001  5236
 1.53660003393888E+0001  5151
 1.53920003399252E+0001  5170
 1.54180003404617E+0001  5026
 1.54440003409981E+0001  5093
 1.54700003415346E+0001  4971
 1.54960003420710E+0001  4908
 1.55220003426075E+0001  4964
 1.55480003431439E+0001  4866
 1.55740003436803E+0001  4845
 1.56000003442168E+0001  4910
 1.56260003447532E+0001  4823
 1.56520003452897E+0001  4780
 1.56780003458261E+0001  4821
 1.57040003463625E+0001  4737
 1.57300003468990E+0001  4843
 1.57560003474354E+0001  4719
 1.57820003479719E+0001  4617
 1.58080003485083E+0001  4671
 1.58340003490448E+0001  4696
 1.58600003495812E+0001  4786
 1.58860003501176E+0001  4823
 1.59120003506541E+0001  4728
 1.59380003511905E+0001  4758
 1.59640003517270E+0001  4805
 1.59900003522634E+0001  4763
 1.60160003527999E+0001  4708
 1.60420003533363E+0001  4684
 1.60680003538728E+0001  4758
 1.60940003544092E+0001  4669
 1.61200003549457E+0001  4646
 1.61460003554821E+0001  4696
 1.61720003560185E+0001  4736
 1.61980003565550E+0001  4702
 1.62240003570914E+0001  4642
 1.62500003576279E+0001  4701
 1.62760003581643E+0001  4656
 1.63020003587008E+0001  4709
 1.63280003592372E+0001  4746
 1.63540003597736E+0001  4670
 1.63800003603101E+0001  4717
 1.64060003608465E+0001  4797
 1.64320003613830E+0001  4727
 1.64580003619194E+0001  4716
 1.64840003624558E+0001  4692
 1.65100003629923E+0001  4651
 1.65360003635287E+0001  4730
 1.65620003640652E+0001  4704
 1.65880003646016E+0001  4587
 1.66140003651381E+0001  4600
 1.66400003656745E+0001  4561
 1.66660003662109E+0001  4566
 1.66920003667474E+0001  4568
 1.67180003672838E+0001  4584
 1.67440003678203E+0001  4613
 1.67700003683567E+0001  4609
 1.67960003688931E+0001  4606
 1.68220003694296E+0001  4515
 1.68480003699660E+0001  4455
 1.68740003705025E+0001  4512
 1.69000003710389E+0001  4545
 1.69260003715754E+0001  4603
 1.69520003721118E+0001  4659
 1.69780003726482E+0001  4556
 1.70040003731847E+0001  4593
 1.70300003737211E+0001  4700
 1.70560003742576E+0001  4649
 1.70820003747940E+0001  4640
 1.71080003753304E+0001  4572
 1.71340003758669E+0001  4552
 1.71600003764033E+0001  4516
 1.71860003769398E+0001  4515
 1.72120003774762E+0001  4622
 1.72380003780127E+0001  4575
 1.72640003785491E+0001  4581
 1.72900003790855E+0001  4620
 1.73160003796220E+0001  4613
 1.73420003801584E+0001  4643
 1.73680003806949E+0001  4645
 1.73940003812313E+0001  4630
 1.74200003817678E+0001  4623
 1.74460003823042E+0001  4596
 1.74720003828406E+0001  4604
 1.74980003833771E+0001  4571
 1.75240003839135E+0001  4717
 1.75500003844500E+0001  4609
 1.75760003849864E+0001  4565
 1.76020003855228E+0001  4598
 1.76280003860593E+0001  4790
 1.76540003865957E+0001  4676
 1.76800003871322E+0001  4631
 1.77060003876686E+0001  4597
 1.77320003882051E+0001  4751
 1.77580003887415E+0001  4702
 1.77840003892779E+0001  4519
 1.78100003898144E+0001  4606
 1.78360003903508E+0001  4663
 1.78620003908873E+0001  4683
 1.78880003914237E+0001  4675
 1.79140003919601E+0001  4678
 1.79400003924966E+0001  4695
 1.79660003930330E+0001  4688
 1.79920003935695E+0001  4708
 1.80180003941059E+0001  4783
 1.80440003946424E+0001  4699
 1.80700003951788E+0001  4852
 1.80960003957152E+0001  4730
 1.81220003962517E+0001  4688
 1.81480003967881E+0001  4715
 1.81740003973246E+0001  4753
 1.82000003978610E+0001  4759
 1.82260003983974E+0001  4782
 1.82520003989339E+0001  4668
 1.82780003994703E+0001  4810
 1.83040004000068E+0001  4697
 1.83300004005432E+0001  4853
 1.83560004010797E+0001  4824
 1.83820004016161E+0001  4810
 1.84080004021525E+0001  4822
 1.84340004026890E+0001  4904
 1.84600004032254E+0001  4808
 1.84860004037619E+0001  4727
 1.85120004042983E+0001  4866
 1.85380004048347E+0001  4695
 1.85640004053712E+0001  4716
 1.85900004059076E+0001  4909
 1.86160004064441E+0001  4786
 1.86420004069805E+0001  4823
 1.86680004075170E+0001  4812
 1.86940004080534E+0001  4867
 1.87200004085898E+0001  4780
 1.87460004091263E+0001  4792
 1.87720004096627E+0001  4792
 1.87980004101992E+0001  4953
 1.88240004107356E+0001  4935
 1.88500004112721E+0001  4841
 1.88760004118085E+0001  4944
 1.89020004123449E+0001  4880
 1.89280004128814E+0001  4865
 1.89540004134178E+0001  4927
 1.89800004139543E+0001  4953
 1.90060004144907E+0001  4908
 1.90320004150271E+0001  5009
 1.90580004155636E+0001  5082
 1.90840004161000E+0001  5034
 1.91100004166365E+0001  5016
 1.91360004171729E+0001  5033
 1.91620004177094E+0001  5048
 1.91880004182458E+0001  5000
 1.92140004187822E+0001  5022
 1.92400004193187E+0001  5169
 1.92660004198551E+0001  5158
 1.92920004203916E+0001  5095
 1.93180004209280E+0001  5154
 1.93440004214644E+0001  5096
 1.93700004220009E+0001  5037
 1.93960004225373E+0001  5010
 1.94220004230738E+0001  4946
 1.94480004236102E+0001  4945
 1.94740004241467E+0001  4973
 1.95000004246831E+0001  4968
 1.95260004252195E+0001  4952
 1.95520004257560E+0001  4932
 1.95780004262924E+0001  4955
 1.96040004268289E+0001  4990
 1.96300004273653E+0001  4930
 1.96560004279017E+0001  4947
 1.96820004284382E+0001  4942
 1.97080004289746E+0001  4879
 1.97340004295111E+0001  4856
 1.97600004300475E+0001  4865
 1.97860004305840E+0001  4887
 1.98120004311204E+0001  4900
 1.98380004316568E+0001  4820
 1.98640004321933E+0001  4768
 1.98900004327297E+0001  4856
 1.99160004332662E+0001  4908
 1.99420004338026E+0001  4928
 1.99680004343390E+0001  4832
 1.99940004348755E+0001  4981
 2.00200004354119E+0001  4893
 2.00460004359484E+0001  4863
 2.00720004364848E+0001  4931
 2.00980004370213E+0001  5054
 2.01240004375577E+0001  5035
 2.01500004380941E+0001  4864
 2.01760004386306E+0001  4875
 2.02020004391670E+0001  4967
 2.02280004397035E+0001  4900
 2.02540004402399E+0001  4913
 2.02800004407763E+0001  4867
 2.03060004413128E+0001  4807
 2.03320004418492E+0001  4826
 2.03580004423857E+0001  4881
 2.03840004429221E+0001  5083
 2.04100004434586E+0001  5006
 2.04360004439950E+0001  5000
 2.04620004445314E+0001  5085
 2.04880004450679E+0001  4999
 2.05140004456043E+0001  5012
 2.05400004461408E+0001  4865
 2.05660004466772E+0001  4954
 2.05920004472137E+0001  5069
 2.06180004477501E+0001  4984
 2.06440004482865E+0001  4913
 2.06700004488230E+0001  4977
 2.06960004493594E+0001  4895
 2.07220004498959E+0001  4973
 2.07480004504323E+0001  4952
 2.07740004509687E+0001  5058
 2.08000004515052E+0001  4961
 2.08260004520416E+0001  5015
 2.08520004525781E+0001  4966
 2.08780004531145E+0001  5063
 2.09040004536510E+0001  4992
 2.09300004541874E+0001  5096
 2.09560004547238E+0001  5046
 2.09820004552603E+0001  5046
 2.10080004557967E+0001  4961
 2.10340004563332E+0001  5093
 2.10600004568696E+0001  5105
 2.10860004574060E+0001  4995
 2.11120004579425E+0001  5102
 2.11380004584789E+0001  5135
 2.11640004590154E+0001  5126
 2.11900004595518E+0001  5129
 2.12160004600883E+0001  5144
 2.12420004606247E+0001  5097
 2.12680004611611E+0001  5008
 2.12940004616976E+0001  5084
 2.13200004622340E+0001  5008
 2.13460004627705E+0001  5106
 2.13720004633069E+0001  5083
 2.13980004638433E+0001  5044
 2.14240004643798E+0001  5065
 2.14500004649162E+0001  5050
 2.14760004654527E+0001  5135
 2.15020004659891E+0001  5144
 2.15280004665256E+0001  5020
 2.15540004670620E+0001  5058
 2.15800004675984E+0001  5134
 2.16060004681349E+0001  5170
 2.16320004686713E+0001  5113
 2.16580004692078E+0001  5123
 2.16840004697442E+0001  5133
 2.17100004702806E+0001  5100
 2.17360004708171E+0001  5053
 2.17620004713535E+0001  5100
 2.17880004718900E+0001  5164
 2.18140004724264E+0001  5175
 2.18400004729629E+0001  5254
 2.18660004734993E+0001  5277
 2.18920004740357E+0001  5230
 2.19180004745722E+0001  5258
 2.19440004751086E+0001  5362
 2.19700004756451E+0001  5460
 2.19960004761815E+0001  5733
 2.20220004767179E+0001  5935
 2.20480004772544E+0001  5811
 2.20740004777908E+0001  5597
 2.21000004783273E+0001  5432
 2.21260004788637E+0001  5341
 2.21520004794002E+0001  5230
 2.21780004799366E+0001  5193
 2.22040004804730E+0001  5211
 2.22300004810095E+0001  5158
 2.22560004815459E+0001  5179
 2.22820004820824E+0001  5168
 2.23080004826188E+0001  5165
 2.23340004831553E+0001  5172
 2.23600004836917E+0001  5120
 2.23860004842281E+0001  5166
 2.24120004847646E+0001  5194
 2.24380004853010E+0001  5250
 2.24640004858375E+0001  5281
 2.24900004863739E+0001  5177
 2.25160004869103E+0001  5173
 2.25420004874468E+0001  5187
 2.25680004879832E+0001  5156
 2.25940004885197E+0001  5167
 2.26200004890561E+0001  5182
 2.26460004895926E+0001  5164
 2.26720004901290E+0001  5172
 2.26980004906654E+0001  5184
 2.27240004912019E+0001  5181
 2.27500004917383E+0001  5178
 2.27760004922748E+0001  5132
 2.28020004928112E+0001  5058
 2.28280004933476E+0001  5121
 2.28540004938841E+0001  5204
 2.28800004944205E+0001  5228
 2.29060004949570E+0001  5231
 2.29320004954934E+0001  5149
 2.29580004960299E+0001  5218
 2.29840004965663E+0001  5165
 2.30100004971027E+0001  5198
 2.30360004976392E+0001  5189
 2.30620004981756E+0001  5085
 2.30880004987121E+0001  5198
 2.31140004992485E+0001  5148
 2.31400004997849E+0001  5314
 2.31660005003214E+0001  5280
 2.31920005008578E+0001  5242
 2.32180005013943E+0001  5235
 2.32440005019307E+0001  5176
 2.32700005024672E+0001  5268
 2.32960005030036E+0001  5056
 2.33220005035400E+0001  5248
 2.33480005040765E+0001  5229
 2.33740005046129E+0001  5163
 2.34000005051494E+0001  5352
 2.34260005056858E+0001  5231
 2.34520005062222E+0001  5183
 2.34780005067587E+0001  5264
 2.35040005072951E+0001  5312
 2.35300005078316E+0001  5425
 2.35560005083680E+0001  5233
 2.35820005089045E+0001  5302
 2.36080005094409E+0001  5129
 2.36340005099773E+0001  5184
 2.36600005105138E+0001  5395
 2.36860005110502E+0001  5316
 2.37120005115867E+0001  5413
 2.37380005121231E+0001  5300
 2.37640005126595E+0001  5254
 2.37900005131960E+0001  5228
 2.38160005137324E+0001  5293
 2.38420005142689E+0001  5403
 2.38680005148053E+0001  5269
 2.38940005153418E+0001  5311
 2.39200005158782E+0001  5269
 2.39460005164146E+0001  5234
 2.39720005169511E+0001  5263
 2.39980005174875E+0001  5312
 2.40240005180240E+0001  5366
 2.40500005185604E+0001  5311
 2.40760005190968E+0001  5253
 2.41020005196333E+0001  5301
 2.41280005201697E+0001  5236
 2.41540005207062E+0001  5254
 2.41800005212426E+0001  5278
 2.42060005217791E+0001  5324
 2.42320005223155E+0001  5343
 2.42580005228519E+0001  5367
 2.42840005233884E+0001  5349
 2.43100005239248E+0001  5256
 2.43360005244613E+0001  5307
 2.43620005249977E+0001  5350
 2.43880005255342E+0001  5383
 2.44140005260706E+0001  5362
 2.44400005266070E+0001  5350
 2.44660005271435E+0001  5367
 2.44920005276799E+0001  5325
 2.45180005282164E+0001  5375
 2.45440005287528E+0001  5443
 2.45700005292892E+0001  5314
 2.45960005298257E+0001  5267
 2.46220005303621E+0001  5317
 2.46480005308986E+0001  5303
 2.46740005314350E+0001  5329
 2.47000005319715E+0001  5348
 2.47260005325079E+0001  5348
 2.47520005330443E+0001  5347
 2.47780005335808E+0001  5293
 2.48040005341172E+0001  5311
 2.48300005346537E+0001  5392
 2.48560005351901E+0001  5413
 2.48820005357265E+0001  5444
 2.49080005362630E+0001  5445
 2.49340005367994E+0001  5360
 2.49600005373359E+0001  5310
 2.49860005378723E+0001  5349
 2.50120005384088E+0001  5321
 2.50380005389452E+0001  5288
 2.50640005394816E+0001  5280
 2.50900005400181E+0001  5363
 2.51160005405545E+0001  5416
 2.51420005410910E+0001  5405
 2.51680005416274E+0001  5465
 2.51940005421638E+0001  5532
 2.52200005427003E+0001  5396
 2.52460005432367E+0001  5382
 2.52720005437732E+0001  5260
 2.52980005443096E+0001  5312
 2.53240005448461E+0001  5415
 2.53500005453825E+0001  5471
 2.53760005459189E+0001  5276
 2.54020005464554E+0001  5312
 2.54280005469918E+0001  5426
 2.54540005475283E+0001  5328
 2.54800005480647E+0001  5261
 2.55060005486011E+0001  5352
 2.55320005491376E+0001  5337
 2.55580005496740E+0001  5193
 2.55840005502105E+0001  5255
 2.56100005507469E+0001  5378
 2.56360005512834E+0001  5318
 2.56620005518198E+0001  5248
 2.56880005523562E+0001  5233
 2.57140005528927E+0001  5213
 2.57400005534291E+0001  5305
 2.57660005539656E+0001  5273
 2.57920005545020E+0001  5216
 2.58180005550385E+0001  5231
 2.58440005555749E+0001  5105
 2.58700005561113E+0001  5152
 2.58960005566478E+0001  5165
 2.59220005571842E+0001  5212
 2.59480005577207E+0001  5042
 2.59740005582571E+0001  5116
 2.60000005587935E+0001  5295
 2.60260005593300E+0001  5273
 2.60520005598664E+0001  5113
 2.60780005604029E+0001  5076
 2.61040005609393E+0001  5077
 2.61300005614758E+0001  5080
 2.61560005620122E+0001  5233
 2.61820005625486E+0001  5216
 2.62080005630851E+0001  5147
 2.62340005636215E+0001  5082
 2.62600005641580E+0001  4983
 2.62860005646944E+0001  4978
 2.63120005652308E+0001  5040
 2.63380005657673E+0001  4946
 2.63640005663037E+0001  5110
 2.63900005668402E+0001  5038
 2.64160005673766E+0001  5088
 2.64420005679131E+0001  5121
 2.64680005684495E+0001  5107
 2.64940005689859E+0001  5109
 2.65200005695224E+0001  5073
 2.65460005700588E+0001  5040
 2.65720005705953E+0001  4930
 2.65980005711317E+0001  4833
 2.66240005716681E+0001  4941
 2.66500005722046E+0001  5028
 2.66760005727410E+0001  4932
 2.67020005732775E+0001  4852
 2.67280005738139E+0001  4958
 2.67540005743504E+0001  4950
 2.67800005748868E+0001  4964
 2.68060005754232E+0001  4973
 2.68320005759597E+0001  4979
 2.68580005764961E+0001  5085
 2.68840005770326E+0001  5113
 2.69100005775690E+0001  5153
 2.69360005781054E+0001  5174
 2.69620005786419E+0001  5253
 2.69880005791783E+0001  5513
 2.70140005797148E+0001  5768
 2.70400005802512E+0001  6149
 2.70660005807877E+0001  6357
 2.70920005813241E+0001  6110
 2.71180005818605E+0001  5848
 2.71440005823970E+0001  5555
 2.71700005829334E+0001  5229
 2.71960005834699E+0001  5035
 2.72220005840063E+0001  4984
 2.72480005845428E+0001  4969
 2.72740005850792E+0001  4915
 2.73000005856156E+0001  4904
 2.73260005861521E+0001  4986
 2.73520005866885E+0001  4973
 2.73780005872250E+0001  4878
 2.74040005877614E+0001  4899
 2.74300005882978E+0001  4925
 2.74560005888343E+0001  4914
 2.74820005893707E+0001  4915
 2.75080005899072E+0001  4941
 2.75340005904436E+0001  4938
 2.75600005909801E+0001  4932
 2.75860005915165E+0001  4942
 2.76120005920529E+0001  4893
 2.76380005925894E+0001  4836
 2.76640005931258E+0001  4845
 2.76900005936623E+0001  4891
 2.77160005941987E+0001  4863
 2.77420005947351E+0001  4805
 2.77680005952716E+0001  4836
 2.77940005958080E+0001  4880
 2.78200005963445E+0001  4945
 2.78460005968809E+0001  5040
 2.78720005974174E+0001  5065
 2.78980005979538E+0001  5156
 2.79240005984902E+0001  5333
 2.79500005990267E+0001  5618
 2.79760005995631E+0001  5889
 2.80020006000996E+0001  6542
 2.80280006006360E+0001  7554
 2.80540006011724E+0001  8924
 2.80800006017089E+0001  11077
 2.81060006022453E+0001  13653
 2.81320006027818E+0001  16102
 2.81580006033182E+0001  17850
 2.81840006038547E+0001  18310
 2.82100006043911E+0001  17704
 2.82360006049275E+0001  15738
 2.82620006054640E+0001  13810
 2.82880006060004E+0001  12047
 2.83140006065369E+0001  10099
 2.83400006070733E+0001  8824
 2.83660006076097E+0001  8010
 2.83920006081462E+0001  7482
 2.84180006086826E+0001  6998
 2.84440006092191E+0001  6586
 2.84700006097555E+0001  6152
 2.84960006102920E+0001  6211
 2.85220006108284E+0001  6121
 2.85480006113648E+0001  5810
 2.85740006119013E+0001  5720
 2.86000006124377E+0001  5734
 2.86260006129742E+0001  5726
 2.86520006135106E+0001  5715
 2.86780006140471E+0001  5602
 2.87040006145835E+0001  5584
 2.87300006151199E+0001  5612
 2.87560006156564E+0001  5462
 2.87820006161928E+0001  5399
 2.88080006167293E+0001  5618
 2.88340006172657E+0001  5266
 2.88600006178021E+0001  5381
 2.88860006183386E+0001  5319
 2.89120006188750E+0001  5397
 2.89380006194115E+0001  5314
 2.89640006199479E+0001  5429
 2.89900006204844E+0001  5332
 2.90160006210208E+0001  5251
 2.90420006215572E+0001  5232
 2.90680006220937E+0001  5238
 2.90940006226301E+0001  5326
 2.91200006231666E+0001  5299
 2.91460006237030E+0001  5182
 2.91720006242394E+0001  5227
 2.91980006247759E+0001  5173
 2.92240006253123E+0001  5218
 2.92500006258488E+0001  5204
 2.92760006263852E+0001  5026
 2.93020006269217E+0001  5110
 2.93280006274581E+0001  5219
 2.93540006279945E+0001  5065
 2.93800006285310E+0001  5033
 2.94060006290674E+0001  4966
 2.94320006296039E+0001  4856
 2.94580006301403E+0001  4914
 2.94840006306767E+0001  4908
 2.95100006312132E+0001  4924
 2.95360006317496E+0001  4850
 2.95620006322861E+0001  4811
 2.95880006328225E+0001  4785
 2.96140006333590E+0001  4787
 2.96400006338954E+0001  4775
 2.96660006344318E+0001  4902
 2.96920006349683E+0001  4912
 2.97180006355047E+0001  4928
 2.97440006360412E+0001  4862
 2.97700006365776E+0001  4766
 2.97960006371140E+0001  4794
 2.98220006376505E+0001  4882
 2.98480006381869E+0001  4893
 2.98740006387234E+0001  4812
 2.99000006392598E+0001  4838
 2.99260006397963E+0001  4896
 2.99520006403327E+0001  4937
 2.99780006408691E+0001  4882
 3.00040006414056E+0001  4812
 3.00300006419420E+0001  4836
 3.00560006424785E+0001  4817
 3.00820006430149E+0001  4832
 3.01080006435514E+0001  4824
 3.01340006440878E+0001  4829
 3.01600006446242E+0001  4863
 3.01860006451607E+0001  4863
 3.02120006456971E+0001  4830
 3.02380006462336E+0001  4845
 3.02640006467700E+0001  4867
 3.02900006473064E+0001  4878
 3.03160006478429E+0001  4814
 3.03420006483793E+0001  4780
 3.03680006489158E+0001  4835
 3.03940006494522E+0001  4823
 3.04200006499887E+0001  4807
 3.04460006505251E+0001  4807
 3.04720006510615E+0001  4831
 3.04980006515980E+0001  4858
 3.05240006521344E+0001  4886
 3.05500006526709E+0001  4915
 3.05760006532073E+0001  4870
 3.06020006537437E+0001  4800
 3.06280006542802E+0001  4727
 3.06540006548166E+0001  4839
 3.06800006553531E+0001  4787
 3.07060006558895E+0001  4908
 3.07320006564260E+0001  4899
 3.07580006569624E+0001  4927
 3.07840006574988E+0001  4955
 3.08100006580353E+0001  4905
 3.08360006585717E+0001  4938
 3.08620006591082E+0001  4939
 3.08880006596446E+0001  4899
 3.09140006601810E+0001  4966
 3.09400006607175E+0001  5057
 3.09660006612539E+0001  5092
 3.09920006617904E+0001  4975
 3.10180006623268E+0001  5101
 3.10440006628633E+0001  5086
 3.10700006633997E+0001  5141
 3.10960006639361E+0001  5091
 3.11220006644726E+0001  5184
 3.11480006650090E+0001  5181
 3.11740006655455E+0001  5175
 3.12000006660819E+0001  5244
 3.12260006666183E+0001  5102
 3.12520006671548E+0001  5263
 3.12780006676912E+0001  5120
 3.13040006682277E+0001  5147
 3.13300006687641E+0001  5330
 3.13560006693006E+0001  5385
 3.13820006698370E+0001  5250
 3.14080006703734E+0001  5154
 3.14340006709099E+0001  5252
 3.14600006714463E+0001  5182
 3.14860006719828E+0001  5189
 3.15120006725192E+0001  5118
 3.15380006730556E+0001  5265
 3.15640006735921E+0001  5240
 3.15900006741285E+0001  5370
 3.16160006746650E+0001  5302
 3.16420006752014E+0001  5210
 3.16680006757379E+0001  5385
 3.16940006762743E+0001  5511
 3.17200006768107E+0001  5546
 3.17460006773472E+0001  5654
 3.17720006778836E+0001  5757
 3.17980006784201E+0001  5811
 3.18240006789565E+0001  5691
 3.18500006794930E+0001  5964
 3.18760006800294E+0001  6184
 3.19020006805658E+0001  6388
 3.19280006811023E+0001  6594
 3.19540006816387E+0001  6969
 3.19800006821752E+0001  7349
 3.20060006827116E+0001  7885
 3.20320006832480E+0001  8701
 3.20580006837845E+0001  9867
 3.20840006843209E+0001  11156
 3.21100006848574E+0001  12451
 3.21360006853938E+0001  13688
 3.21620006859303E+0001  15229
 3.21880006864667E+0001  17068
 3.22140006870031E+0001  18992
 3.22400006875396E+0001  20945
 3.22660006880760E+0001  22805
 3.22920006886125E+0001  25019
 3.23180006891489E+0001  27273
 3.23440006896853E+0001  29035
 3.23700006902218E+0001  30668
 3.23960006907582E+0001  32065
 3.24220006912947E+0001  32973
 3.24480006918311E+0001  33290
 3.24740006923676E+0001  33222
 3.25000006929040E+0001  32371
 3.25260006934404E+0001  30746
 3.25520006939769E+0001  28826
 3.25780006945133E+0001  26444
 3.26040006950498E+0001  23727
 3.26300006955862E+0001  20941
 3.26560006961226E+0001  18304
 3.26820006966591E+0001  16065
 3.27080006971955E+0001  14057
 3.27340006977320E+0001  12244
 3.27600006982684E+0001  10912
 3.27860006988049E+0001  9874
 3.28120006993413E+0001  9071
 3.28380006998777E+0001  8283
 3.28640007004142E+0001  7710
 3.28900007009506E+0001  7275
 3.29160007014871E+0001  6755
 3.29420007020235E+0001  6528
 3.29680007025599E+0001  6389
 3.29940007030964E+0001  6038
 3.30200007036328E+0001  5888
 3.30460007041693E+0001  5761
 3.30720007047057E+0001  5603
 3.30980007052422E+0001  5454
 3.31240007057786E+0001  5279
 3.31500007063150E+0001  5250
 3.31760007068515E+0001  5098
 3.32020007073879E+0001  4975
 3.32280007079244E+0001  4985
 3.32540007084608E+0001  4892
 3.32800007089972E+0001  4760
 3.33060007095337E+0001  4887
 3.33320007100701E+0001  4798
 3.33580007106066E+0001  4764
 3.33840007111430E+0001  4654
 3.34100007116795E+0001  4472
 3.34360007122159E+0001  4592
 3.34620007127523E+0001  4491
 3.34880007132888E+0001  4524
 3.35140007138252E+0001  4335
 3.35400007143617E+0001  4342
 3.35660007148981E+0001  4313
 3.35920007154346E+0001  4199
 3.36180007159710E+0001  4334
 3.36440007165074E+0001  4249
 3.36700007170439E+0001  4149
 3.36960007175803E+0001  4023
 3.37220007181168E+0001  4165
 3.37480007186532E+0001  4028
 3.37740007191896E+0001  3973
 3.38000007197261E+0001  3944
 3.38260007202625E+0001  3928
 3.38520007207990E+0001  3846
 3.38780007213354E+0001  3888
 3.39040007218719E+0001  3929
 3.39300007224083E+0001  3840
 3.39560007229447E+0001  3874
 3.39820007234812E+0001  3806
 3.40080007240176E+0001  3822
 3.40340007245541E+0001  3795
 3.40600007250905E+0001  3770
 3.40860007256269E+0001  3694
 3.41120007261634E+0001  3682
 3.41380007266998E+0001  3698
 3.41640007272363E+0001  3761
 3.41900007277727E+0001  3631
 3.42160007283092E+0001  3610
 3.42420007288456E+0001  3612
 3.42680007293820E+0001  3603
 3.42940007299185E+0001  3589
 3.43200007304549E+0001  3481
 3.43460007309914E+0001  3499
 3.43720007315278E+0001  3468
 3.43980007320642E+0001  3451
 3.44240007326007E+0001  3505
 3.44500007331371E+0001  3446
 3.44760007336736E+0001  3490
 3.45020007342100E+0001  3424
 3.45280007347465E+0001  3531
 3.45540007352829E+0001  3516
 3.45800007358193E+0001  3521
 3.46060007363558E+0001  3511
 3.46320007368922E+0001  3432
 3.46580007374287E+0001  3417
 3.46840007379651E+0001  3453
 3.47100007385015E+0001  3408
 3.47360007390380E+0001  3297
 3.47620007395744E+0001  3334
 3.47880007401109E+0001  3255
 3.48140007406473E+0001  3300
 3.48400007411838E+0001  3273
 3.48660007417202E+0001  3207
 3.48920007422566E+0001  3225
 3.49180007427931E+0001  3261
 3.49440007433295E+0001  3284
 3.49700007438660E+0001  3359
 3.49960007444024E+0001  3422
 3.50220007449388E+0001  3396
 3.50480007454753E+0001  3441
 3.50740007460117E+0001  3560
 3.51000007465482E+0001  3694
 3.51260007470846E+0001  3943
 3.51520007476211E+0001  4333
 3.51780007481575E+0001  4545
 3.52040007486939E+0001  4256
 3.52300007492304E+0001  3915
 3.52560007497668E+0001  3913
 3.52820007503033E+0001  3837
 3.53080007508397E+0001  3535
 3.53340007513762E+0001  3361
 3.53600007519126E+0001  3297
 3.53860007524490E+0001  3194
 3.54120007529855E+0001  3190
 3.54380007535219E+0001  3207
 3.54640007540584E+0001  3220
 3.54900007545948E+0001  3194
 3.55160007551312E+0001  3221
 3.55420007556677E+0001  3238
 3.55680007562041E+0001  3170
 3.55940007567406E+0001  3130
 3.56200007572770E+0001  3184
 3.56460007578135E+0001  3256
 3.56720007583499E+0001  3151
 3.56980007588863E+0001  3077
 3.57240007594228E+0001  3120
 3.57500007599592E+0001  3119
 3.57760007604957E+0001  3142
 3.58020007610321E+0001  3062
 3.58280007615686E+0001  3036
 3.58540007621050E+0001  3105
 3.58800007626414E+0001  3150
 3.59060007631779E+0001  3102
 3.59320007637143E+0001  3169
 3.59580007642508E+0001  3147
 3.59840007647872E+0001  3023
 3.60100007653236E+0001  3063
 3.60360007658601E+0001  3037
 3.60620007663965E+0001  3042
 3.60880007669330E+0001  3038
 3.61140007674694E+0001  2984
 3.61400007680058E+0001  3153
 3.61660007685423E+0001  3095
 3.61920007690787E+0001  2968
 3.62180007696152E+0001  3009
 3.62440007701516E+0001  3080
 3.62700007706881E+0001  3047
 3.62960007712245E+0001  2961
 3.63220007717609E+0001  3041
 3.63480007722974E+0001  3106
 3.63740007728338E+0001  2961
 3.64000007733703E+0001  2959
 3.64260007739067E+0001  3018
 3.64520007744431E+0001  3000
 3.64780007749796E+0001  3028
 3.65040007755160E+0001  2932
 3.65300007760525E+0001  3030
 3.65560007765889E+0001  3009
 3.65820007771254E+0001  3081
 3.66080007776618E+0001  2960
 3.66340007781982E+0001  3050
 3.66600007787347E+0001  3063
 3.66860007792711E+0001  2992
 3.67120007798076E+0001  3008
 3.67380007803440E+0001  3023
 3.67640007808804E+0001  3057
 3.67900007814169E+0001  3055
 3.68160007819533E+0001  3000
 3.68420007824898E+0001  2962
 3.68680007830262E+0001  3002
 3.68940007835627E+0001  2997
 3.69200007840991E+0001  3029
 3.69460007846355E+0001  2998
 3.69720007851720E+0001  3057
 3.69980007857084E+0001  3013
 3.70240007862449E+0001  3013
 3.70500007867813E+0001  3029
 3.70760007873178E+0001  3079
 3.71020007878542E+0001  3011
 3.71280007883906E+0001  3030
 3.71540007889271E+0001  3017
 3.71800007894635E+0001  3081
 3.72060007900000E+0001  3058
 3.72320007905364E+0001  3006
 3.72580007910728E+0001  2983
 3.72840007916093E+0001  3035
 3.73100007921457E+0001  3061
 3.73360007926822E+0001  3015
 3.73620007932186E+0001  2965
 3.73880007937551E+0001  2989
 3.74140007942915E+0001  3067
 3.74400007948279E+0001  3045
 3.74660007953644E+0001  2991
 3.74920007959008E+0001  2978
 3.75180007964373E+0001  2999
 3.75440007969737E+0001  3024
 3.75700007975102E+0001  2983
 3.75960007980466E+0001  2966
 3.76220007985830E+0001  2948
 3.76480007991195E+0001  3001
 3.76740007996559E+0001  3041
 3.77000008001924E+0001  2993
 3.77260008007288E+0001  2915
 3.77520008012652E+0001  2953
 3.77780008018017E+0001  2957
 3.78040008023381E+0001  2911
 3.78300008028746E+0001  3004
 3.78560008034110E+0001  3023
 3.78820008039474E+0001  2967
 3.79080008044839E+0001  2918
 3.79340008050203E+0001  2959
 3.79600008055568E+0001  3023
 3.79860008060932E+0001  2949
 3.80120008066297E+0001  2887
 3.80380008071661E+0001  2843
 3.80640008077025E+0001  2914
 3.80900008082390E+0001  2898
 3.81160008087754E+0001  2861
 3.81420008093119E+0001  2902
 3.81680008098483E+0001  2901
 3.81940008103847E+0001  2953
 3.82200008109212E+0001  2920
 3.82460008114576E+0001  2912
 3.82720008119941E+0001  2957
 3.82980008125305E+0001  2882
 3.83240008130670E+0001  2874
 3.83500008136034E+0001  2899
 3.83760008141398E+0001  2870
 3.84020008146763E+0001  2903
 3.84280008152127E+0001  2958
 3.84540008157492E+0001  2946
 3.84800008162856E+0001  2910
 3.85060008168220E+0001  2894
 3.85320008173585E+0001  2983
 3.85580008178949E+0001  3009
 3.85840008184314E+0001  3207
 3.86100008189678E+0001  3530
 3.86360008195043E+0001  3944
 3.86620008200407E+0001  4105
 3.86880008205771E+0001  3943
 3.87140008211136E+0001  3641
 3.87400008216500E+0001  3487
 3.87660008221865E+0001  3460
 3.87920008227229E+0001  3280
 3.88180008232594E+0001  3150
 3.88440008237958E+0001  2928
 3.88700008243322E+0001  3068
 3.88960008248687E+0001  2992
 3.89220008254051E+0001  2912
 3.89480008259416E+0001  2989
 3.89740008264780E+0001  2859
 3.90000008270144E+0001  2960
 3.90260008275509E+0001  2881
 3.90520008280873E+0001  2940
 3.90780008286238E+0001  3018
 3.91040008291602E+0001  2952
 3.91300008296967E+0001  2904
 3.91560008302331E+0001  2938
 3.91820008307695E+0001  2889
 3.92080008313060E+0001  2931
 3.92340008318424E+0001  2964
 3.92600008323789E+0001  2904
 3.92860008329153E+0001  2908
 3.93120008334518E+0001  2901
 3.93380008339882E+0001  2951
 3.93640008345246E+0001  2944
 3.93900008350611E+0001  2924
 3.94160008355975E+0001  2989
 3.94420008361340E+0001  2870
 3.94680008366704E+0001  2954
 3.94940008372068E+0001  3060
 3.95200008377433E+0001  2997
 3.95460008382797E+0001  2952
 3.95720008388162E+0001  3089
 3.95980008393526E+0001  2964
 3.96240008398890E+0001  2947
 3.96500008404255E+0001  3009
 3.96760008409619E+0001  2968
 3.97020008414984E+0001  3037
 3.97280008420348E+0001  2992
 3.97540008425713E+0001  2964
 3.97800008431077E+0001  2963
 3.98060008436441E+0001  2935
 3.98320008441806E+0001  3018
 3.98580008447170E+0001  2981
 3.98840008452535E+0001  3011
 3.99100008457899E+0001  2989
 3.99360008463263E+0001  2979
 3.99620008468628E+0001  2996
 3.99880008473992E+0001  2991
 4.00140008479357E+0001  3020
 4.00400008484721E+0001  3029
 4.00660008490086E+0001  2970
 4.00920008495450E+0001  2960
 4.01180008500814E+0001  2937
 4.01440008506179E+0001  2938
 4.01700008511543E+0001  3005
 4.01960008516908E+0001  3055
 4.02220008522272E+0001  3022
 4.02480008527637E+0001  3003
 4.02740008533001E+0001  3015
 4.03000008538365E+0001  3040
 4.03260008543730E+0001  2997
 4.03520008549094E+0001  2994
 4.03780008554459E+0001  3021
 4.04040008559823E+0001  3026
 4.04300008565187E+0001  3077
 4.04560008570552E+0001  3046
 4.04820008575916E+0001  3016
 4.05080008581281E+0001  3042
 4.05340008586645E+0001  3003
 4.05600008592010E+0001  3006
 4.05860008597374E+0001  3067
 4.06120008602738E+0001  3014
 4.06380008608103E+0001  2960
 4.06640008613467E+0001  3017
 4.06900008618832E+0001  3051
 4.07160008624196E+0001  3043
 4.07420008629560E+0001  2976
 4.07680008634925E+0001  3055
 4.07940008640289E+0001  3081
 4.08200008645654E+0001  3017
 4.08460008651018E+0001  3073
 4.08720008656383E+0001  3045
 4.08980008661747E+0001  3068
 4.09240008667111E+0001  3090
 4.09500008672476E+0001  3071
 4.09760008677840E+0001  3045
 4.10020008683205E+0001  3092
 4.10280008688569E+0001  3063
 4.10540008693934E+0001  3104
 4.10800008699298E+0001  3142
 4.11060008704662E+0001  3167
 4.11320008710027E+0001  3264
 4.11580008715391E+0001  3178
 4.11840008720756E+0001  3192
 4.12100008726120E+0001  3158
 4.12360008731484E+0001  3257
 4.12620008736849E+0001  3199
 4.12880008742213E+0001  3263
 4.13140008747578E+0001  3159
 4.13400008752942E+0001  3250
 4.13660008758306E+0001  3258
 4.13920008763671E+0001  3311
 4.14180008769035E+0001  3382
 4.14440008774400E+0001  3339
 4.14700008779764E+0001  3492
 4.14960008785129E+0001  3458
 4.15220008790493E+0001  3513
 4.15480008795857E+0001  3544
 4.15740008801222E+0001  3536
 4.16000008806586E+0001  3641
 4.16260008811951E+0001  3560
 4.16520008817315E+0001  3666
 4.16780008822680E+0001  4024
 4.17040008828044E+0001  3900
 4.17300008833408E+0001  4095
 4.17560008838773E+0001  4265
 4.17820008844137E+0001  4407
 4.18080008849502E+0001  4785
 4.18340008854866E+0001  5014
 4.18600008860230E+0001  5471
 4.18860008865595E+0001  6009
 4.19120008870959E+0001  7091
 4.19380008876324E+0001  8281
 4.19640008881688E+0001  10015
 4.19900008887052E+0001  12736
 4.20160008892417E+0001  15914
 4.20420008897781E+0001  19079
 4.20680008903146E+0001  20398
 4.20940008908510E+0001  20006
 4.21200008913875E+0001  18232
 4.21460008919239E+0001  16629
 4.21720008924603E+0001  15214
 4.21980008929968E+0001  13484
 4.22240008935332E+0001  11029
 4.22500008940697E+0001  8934
 4.22760008946061E+0001  7611
 4.23020008951426E+0001  6725
 4.23280008956790E+0001  6004
 4.23540008962154E+0001  5738
 4.23800008967519E+0001  5514
 4.24060008972883E+0001  5334
 4.24320008978248E+0001  5163
 4.24580008983612E+0001  5055
 4.24840008988977E+0001  5024
 4.25100008994341E+0001  5052
 4.25360008999705E+0001  4986
 4.25620009005070E+0001  4982
 4.25880009010434E+0001  4982
 4.26140009015799E+0001  5001
 4.26400009021163E+0001  5049
 4.26660009026527E+0001  5063
 4.26920009031892E+0001  5199
 4.27180009037256E+0001  5262
 4.27440009042621E+0001  5265
 4.27700009047985E+0001  5302
 4.27960009053350E+0001  5324
 4.28220009058714E+0001  5376
 4.28480009064078E+0001  5428
 4.28740009069443E+0001  5416
 4.29000009074807E+0001  5461
 4.29260009080172E+0001  5504
 4.29520009085536E+0001  5477
 4.29780009090900E+0001  5467
 4.30040009096265E+0001  5487
 4.30300009101629E+0001  5620
 4.30560009106994E+0001  5736
 4.30820009112358E+0001  5702
 4.31080009117723E+0001  5652
 4.31340009123087E+0001  5652
 4.31600009128451E+0001  5633
 4.31860009133816E+0001  5549
 4.32120009139180E+0001  5525
 4.32380009144545E+0001  5532
 4.32640009149909E+0001  5572
 4.32900009155273E+0001  5653
 4.33160009160638E+0001  5626
 4.33420009166002E+0001  5521
 4.33680009171367E+0001  5462
 4.33940009176731E+0001  5386
 4.34200009182095E+0001  5224
 4.34460009187460E+0001  5210
 4.34720009192824E+0001  5169
 4.34980009198189E+0001  4996
 4.35240009203553E+0001  4974
 4.35500009208918E+0001  4835
 4.35760009214282E+0001  4680
 4.36020009219646E+0001  4560
 4.36280009225011E+0001  4484
 4.36540009230375E+0001  4467
 4.36800009235740E+0001  4408
 4.37060009241104E+0001  4268
 4.37320009246469E+0001  4226
 4.37580009251833E+0001  3942
 4.37840009257197E+0001  4024
 4.38100009262562E+0001  3922
 4.38360009267926E+0001  3714
 4.38620009273291E+0001  3805
 4.38880009278655E+0001  3744
 4.39140009284020E+0001  3586
 4.39400009289384E+0001  3544
 4.39660009294748E+0001  3477
 4.39920009300113E+0001  3494
 4.40180009305477E+0001  3368
 4.40440009310842E+0001  3417
 4.40700009316206E+0001  3304
 4.40960009321570E+0001  3260
 4.41220009326935E+0001  3277
 4.41480009332299E+0001  3280
 4.41740009337664E+0001  3214
 4.42000009343028E+0001  3196
 4.42260009348392E+0001  3188
 4.42520009353757E+0001  3120
 4.42780009359121E+0001  3157
 4.43040009364486E+0001  3224
 4.43300009369850E+0001  3080
 4.43560009375215E+0001  3152
 4.43820009380579E+0001  3044
 4.44080009385943E+0001  3089
 4.44340009391308E+0001  3023
 4.44600009396672E+0001  3085
 4.44860009402037E+0001  2990
 4.45120009407401E+0001  2992
 4.45380009412766E+0001  3046
 4.45640009418130E+0001  2871
 4.45900009423494E+0001  2948
 4.46160009428859E+0001  3018
 4.46420009434223E+0001  2890
 4.46680009439588E+0001  2981
 4.46940009444952E+0001  2905
 4.47200009450316E+0001  2995
 4.47460009455681E+0001  2974
 4.47720009461045E+0001  2912
 4.47980009466410E+0001  2864
 4.48240009471774E+0001  2908
 4.48500009477138E+0001  2941
 4.48760009482503E+0001  2931
 4.49020009487867E+0001  3038
 4.49280009493232E+0001  3109
 4.49540009498596E+0001  3198
 4.49800009503961E+0001  3057
 4.50060009509325E+0001  2922
 4.50320009514689E+0001  2887
 4.50580009520054E+0001  2921
 4.50840009525418E+0001  2906
 4.51100009530783E+0001  2846
 4.51360009536147E+0001  2883
 4.51620009541512E+0001  2826
 4.51880009546876E+0001  2783
 4.52140009552240E+0001  2830
 4.52400009557605E+0001  2855
 4.52660009562969E+0001  2823
 4.52920009568334E+0001  2747
 4.53180009573698E+0001  2775
 4.53440009579063E+0001  2802
 4.53700009584427E+0001  2797
 4.53960009589791E+0001  2768
 4.54220009595156E+0001  2762
 4.54480009600520E+0001  2750
 4.54740009605885E+0001  2782
 4.55000009611249E+0001  2744
 4.55260009616613E+0001  2694
 4.55520009621978E+0001  2701
 4.55780009627342E+0001  2738
 4.56040009632707E+0001  2785
 4.56300009638071E+0001  2786
 4.56560009643435E+0001  2801
 4.56820009648800E+0001  2758
 4.57080009654164E+0001  2668
 4.57340009659529E+0001  2693
 4.57600009664893E+0001  2755
 4.57860009670258E+0001  2734
 4.58120009675622E+0001  2687
 4.58380009680986E+0001  2702
 4.58640009686351E+0001  2761
 4.58900009691715E+0001  2750
 4.59160009697080E+0001  2714
 4.59420009702444E+0001  2721
 4.59680009707809E+0001  2693
 4.59940009713173E+0001  2713
 4.60200009718537E+0001  2682
 4.60460009723902E+0001  2698
 4.60720009729266E+0001  2700
 4.60980009734631E+0001  2702
 4.61240009739995E+0001  2669
 4.61500009745359E+0001  2670
 4.61760009750724E+0001  2699
 4.62020009756088E+0001  2684
 4.62280009761453E+0001  2638
 4.62540009766817E+0001  2617
 4.62800009772182E+0001  2627
 4.63060009777546E+0001  2634
 4.63320009782910E+0001  2621
 4.63580009788275E+0001  2607
 4.63840009793639E+0001  2573
 4.64100009799004E+0001  2622
 4.64360009804368E+0001  2658
 4.64620009809732E+0001  2674
 4.64880009815097E+0001  2614
 4.65140009820461E+0001  2643
 4.65400009825826E+0001  2634
 4.65660009831190E+0001  2657
 4.65920009836554E+0001  2610
 4.66180009841919E+0001  2608
 4.66440009847283E+0001  2617
 4.66700009852648E+0001  2616
 4.66960009858012E+0001  2577
 4.67220009863377E+0001  2684
 4.67480009868741E+0001  2670
 4.67740009874105E+0001  2672
 4.68000009879470E+0001  2640
 4.68260009884834E+0001  2631
 4.68520009890199E+0001  2569
 4.68780009895563E+0001  2566
 4.69040009900928E+0001  2580
 4.69300009906292E+0001  2573
 4.69560009911656E+0001  2573
 4.69820009917021E+0001  2688
 4.70080009922385E+0001  2576
 4.70340009927750E+0001  2551
 4.70600009933114E+0001  2497
 4.70860009938478E+0001  2610
 4.71120009943843E+0001  2596
 4.71380009949207E+0001  2611
 4.71640009954572E+0001  2617
 4.71900009959936E+0001  2545
 4.72160009965301E+0001  2537
 4.72420009970665E+0001  2611
 4.72680009976029E+0001  2553
 4.72940009981394E+0001  2474
 4.73200009986758E+0001  2524
 4.73460009992123E+0001  2583
 4.73720009997487E+0001  2533
 4.73980010002852E+0001  2598
 4.74240010008216E+0001  2607
 4.74500010013580E+0001  2646
 4.74760010018945E+0001  2599
 4.75020010024309E+0001  2655
 4.75280010029674E+0001  2690
 4.75540010035038E+0001  2660
 4.75800010040402E+0001  2705
 4.76060010045767E+0001  2722
 4.76320010051131E+0001  2670
 4.76580010056496E+0001  2682
 4.76840010061860E+0001  2585
 4.77100010067224E+0001  2653
 4.77360010072589E+0001  2668
 4.77620010077953E+0001  2820
 4.77880010083318E+0001  2899
 4.78140010088682E+0001  3057
 4.78400010094047E+0001  3138
 4.78660010099411E+0001  3069
 4.78920010104775E+0001  2996
 4.79180010110140E+0001  2881
 4.79440010115504E+0001  2923
 4.79700010120869E+0001  2912
 4.79960010126233E+0001  2867
 4.80220010131598E+0001  2787
 4.80480010136962E+0001  2653
 4.80740010142326E+0001  2646
 4.81000010147691E+0001  2695
 4.81260010153055E+0001  2685
 4.81520010158420E+0001  2603
 4.81780010163784E+0001  2623
 4.82040010169148E+0001  2648
 4.82300010174513E+0001  2619
 4.82560010179877E+0001  2628
 4.82820010185242E+0001  2574
 4.83080010190606E+0001  2557
 4.83340010195971E+0001  2622
 4.83600010201335E+0001  2604
 4.83860010206699E+0001  2558
 4.84120010212064E+0001  2568
 4.84380010217428E+0001  2609
 4.84640010222793E+0001  2615
 4.84900010228157E+0001  2592
 4.85160010233521E+0001  2610
 4.85420010238886E+0001  2530
 4.85680010244250E+0001  2530
 4.85940010249615E+0001  2594
 4.86200010254979E+0001  2611
 4.86460010260344E+0001  2608
 4.86720010265708E+0001  2601
 4.86980010271072E+0001  2618
 4.87240010276437E+0001  2640
 4.87500010281801E+0001  2613
 4.87760010287166E+0001  2660
 4.88020010292530E+0001  2707
 4.88280010297894E+0001  2630
 4.88540010303259E+0001  2681
 4.88800010308623E+0001  2705
 4.89060010313988E+0001  2578
 4.89320010319352E+0001  2581
 4.89580010324717E+0001  2694
 4.89840010330081E+0001  2728
 4.90100010335445E+0001  2685
 4.90360010340810E+0001  2692
 4.90620010346174E+0001  2727
 4.90880010351539E+0001  2705
 4.91140010356903E+0001  2678
 4.91400010362267E+0001  2730
 4.91660010367632E+0001  2761
 4.91920010372996E+0001  2736
 4.92180010378361E+0001  2692
 4.92440010383725E+0001  2764
 4.92700010389090E+0001  2817
 4.92960010394454E+0001  2804
 4.93220010399818E+0001  2822
 4.93480010405183E+0001  2952
 4.93740010410547E+0001  2845
 4.94000010415912E+0001  2861
 4.94260010421276E+0001  3001
 4.94520010426641E+0001  3200
 4.94780010432005E+0001  3084
 4.95040010437369E+0001  3298
 4.95300010442734E+0001  3500
 4.95560010448098E+0001  3687
 4.95820010453463E+0001  3776
 4.96080010458827E+0001  4197
 4.96340010464191E+0001  4767
 4.96600010469556E+0001  5482
 4.96860010474920E+0001  6961
 4.97120010480285E+0001  9241
 4.97380010485649E+0001  12379
 4.97640010491014E+0001  16344
 4.97900010496378E+0001  19248
 4.98160010501742E+0001  21221
 4.98420010507107E+0001  21633
 4.98680010512471E+0001  20832
 4.98940010517836E+0001  19349
 4.99200010523200E+0001  18400
 4.99460010528564E+0001  16877
 4.99720010533929E+0001  15006
 4.99980010539293E+0001  12883
 5.00240010544658E+0001  10494
 5.00500010550022E+0001  8630
 5.00760010555386E+0001  7276
 5.01020010560751E+0001  6103
 5.01280010566115E+0001  5529
 5.01540010571480E+0001  5053
 5.01800010576844E+0001  4577
 5.02060010582209E+0001  4178
 5.02320010587573E+0001  3976
 5.02580010592937E+0001  3813
 5.02840010598302E+0001  3665
 5.03100010603666E+0001  3552
 5.03360010609031E+0001  3519
 5.03620010614395E+0001  3397
 5.03880010619760E+0001  3319
 5.04140010625124E+0001  3385
 5.04400010630488E+0001  3358
 5.04660010635853E+0001  3276
 5.04920010641217E+0001  3256
 5.05180010646582E+0001  3284
 5.05440010651946E+0001  3358
 5.05700010657310E+0001  3656
 5.05960010662675E+0001  3752
 5.06220010668039E+0001  3601
 5.06480010673404E+0001  3485
 5.06740010678768E+0001  3366
 5.07000010684133E+0001  3326
 5.07260010689497E+0001  3358
 5.07520010694861E+0001  3418
 5.07780010700226E+0001  3323
 5.08040010705590E+0001  3159
 5.08300010710955E+0001  3096
 5.08560010716319E+0001  3058
 5.08820010721684E+0001  3076
 5.09080010727048E+0001  3091
 5.09340010732412E+0001  3039
 5.09600010737777E+0001  3075
 5.09860010743141E+0001  3068
 5.10120010748506E+0001  3013
 5.10380010753870E+0001  3052
 5.10640010759234E+0001  3020
 5.10900010764599E+0001  3011
 5.11160010769963E+0001  3033
 5.11420010775328E+0001  2980
 5.11680010780692E+0001  2889
 5.11940010786057E+0001  2897
 5.12200010791421E+0001  2870
 5.12460010796785E+0001  2805
 5.12720010802150E+0001  2821
 5.12980010807514E+0001  2821
 5.13240010812879E+0001  2805
 5.13500010818243E+0001  2871
 5.13760010823607E+0001  2848
 5.14020010828972E+0001  2835
 5.14280010834336E+0001  2866
 5.14540010839701E+0001  2802
 5.14800010845065E+0001  2814
 5.15060010850430E+0001  2812
 5.15320010855794E+0001  2854
 5.15580010861158E+0001  2782
 5.15840010866523E+0001  2816
 5.16100010871887E+0001  2839
 5.16360010877252E+0001  2908
 5.16620010882616E+0001  2911
 5.16880010887980E+0001  2898
 5.17140010893345E+0001  2911
 5.17400010898709E+0001  2886
 5.17660010904074E+0001  3091
 5.17920010909438E+0001  3098
 5.18180010914803E+0001  3167
 5.18440010920167E+0001  3242
 5.18700010925531E+0001  3371
 5.18960010930896E+0001  3388
 5.19220010936260E+0001  3568
 5.19480010941625E+0001  3798
 5.19740010946989E+0001  4094
 5.20000010952353E+0001  4362
 5.20260010957718E+0001  4802
 5.20520010963082E+0001  5255
 5.20780010968447E+0001  6020
 5.21040010973811E+0001  6920
 5.21300010979176E+0001  8193
 5.21560010984540E+0001  9123
 5.21820010989904E+0001  10190
 5.22080010995269E+0001  10688
 5.22340011000633E+0001  10676
 5.22600011005998E+0001  10392
 5.22860011011362E+0001  9820
 5.23120011016726E+0001  9051
 5.23380011022091E+0001  8478
 5.23640011027455E+0001  7587
 5.23900011032820E+0001  6886
 5.24160011038184E+0001  6051
 5.24420011043549E+0001  5371
 5.24680011048913E+0001  4738
 5.24940011054277E+0001  4179
 5.25200011059642E+0001  3874
 5.25460011065006E+0001  3522
 5.25720011070371E+0001  3359
 5.25980011075735E+0001  3182
 5.26240011081100E+0001  3101
 5.26500011086464E+0001  2936
 5.26760011091828E+0001  2953
 5.27020011097193E+0001  2917
 5.27280011102557E+0001  2746
 5.27540011107922E+0001  2778
 5.27800011113286E+0001  2790
 5.28060011118650E+0001  2808
 5.28320011124015E+0001  2732
 5.28580011129379E+0001  2741
 5.28840011134744E+0001  2705
 5.29100011140108E+0001  2700
 5.29360011145473E+0001  2669
 5.29620011150837E+0001  2652
 5.29880011156201E+0001  2600
 5.30140011161566E+0001  2670
 5.30400011166930E+0001  2687
 5.30660011172295E+0001  2661
 5.30920011177659E+0001  2606
 5.31180011183023E+0001  2565
 5.31440011188388E+0001  2686
 5.31700011193752E+0001  2723
 5.31960011199117E+0001  2694
 5.32220011204481E+0001  2685
 5.32480011209846E+0001  2725
 5.32740011215210E+0001  2754
 5.33000011220574E+0001  2681
 5.33260011225939E+0001  2599
 5.33520011231303E+0001  2635
 5.33780011236668E+0001  2639
 5.34040011242032E+0001  2694
 5.34300011247396E+0001  2671
 5.34560011252761E+0001  2565
 5.34820011258125E+0001  2610
 5.35080011263490E+0001  2658
 5.35340011268854E+0001  2588
 5.35600011274218E+0001  2536
 5.35860011279583E+0001  2540
 5.36120011284947E+0001  2522
 5.36380011290312E+0001  2515
 5.36640011295676E+0001  2522
 5.36900011301041E+0001  2533
 5.37160011306405E+0001  2567
 5.37420011311769E+0001  2590
 5.37680011317134E+0001  2581
 5.37940011322498E+0001  2560
 5.38200011327863E+0001  2507
 5.38460011333227E+0001  2541
 5.38720011338592E+0001  2524
 5.38980011343956E+0001  2523
 5.39240011349320E+0001  2554
 5.39500011354685E+0001  2533
 5.39760011360049E+0001  2472
 5.40020011365414E+0001  2481
 5.40280011370778E+0001  2503
 5.40540011376143E+0001  2506
 5.40800011381507E+0001  2547
 5.41060011386871E+0001  2546
 5.41320011392236E+0001  2579
 5.41580011397600E+0001  2591
 5.41840011402965E+0001  2598
 5.42100011408329E+0001  2492
 5.42360011413693E+0001  2475
 5.42620011419058E+0001  2499
 5.42880011424422E+0001  2585
 5.43140011429787E+0001  2550
 5.43400011435151E+0001  2540
 5.43660011440516E+0001  2519
 5.43920011445880E+0001  2595
 5.44180011451244E+0001  2479
 5.44440011456609E+0001  2591
 5.44700011461973E+0001  2570
 5.44960011467338E+0001  2562
 5.45220011472702E+0001  2691
 5.45480011478066E+0001  2620
 5.45740011483431E+0001  2608
 5.46000011488795E+0001  2636
 5.46260011494160E+0001  2733
 5.46520011499524E+0001  2658
 5.46780011504889E+0001  2654
 5.47040011510253E+0001  2642
 5.47300011515617E+0001  2684
 5.47560011520982E+0001  2703
 5.47820011526346E+0001  2684
 5.48080011531711E+0001  2657
 5.48340011537075E+0001  2724
 5.48600011542439E+0001  2740
 5.48860011547804E+0001  2691
 5.49120011553168E+0001  2687
 5.49380011558533E+0001  2697
 5.49640011563897E+0001  2686
 5.49900011569262E+0001  2783
 5.50160011574626E+0001  2771
 5.50420011579990E+0001  2774
 5.50680011585355E+0001  2755
 5.50940011590719E+0001  2753
 5.51200011596084E+0001  2729
 5.51460011601448E+0001  2687
 5.51720011606812E+0001  2783
 5.51980011612177E+0001  2832
 5.52240011617541E+0001  2830
 5.52500011622906E+0001  2895
 5.52760011628270E+0001  2836
 5.53020011633635E+0001  2852
 5.53280011638999E+0001  2925
 5.53540011644363E+0001  3018
 5.53800011649728E+0001  3137
 5.54060011655092E+0001  3211
 5.54320011660457E+0001  3306
 5.54580011665821E+0001  3417
 5.54840011671186E+0001  3396
 5.55100011676550E+0001  3438
 5.55360011681914E+0001  3507
 5.55620011687279E+0001  3694
 5.55880011692643E+0001  3752
 5.56140011698008E+0001  3829
 5.56400011703372E+0001  3949
 5.56660011708736E+0001  4192
 5.56920011714101E+0001  4309
 5.57180011719465E+0001  4399
 5.57440011724830E+0001  4546
 5.57700011730194E+0001  4697
 5.57960011735558E+0001  4834
 5.58220011740923E+0001  4867
 5.58480011746287E+0001  5003
 5.58740011751652E+0001  5090
 5.59000011757016E+0001  5217
 5.59260011762381E+0001  5348
 5.59520011767745E+0001  5422
 5.59780011773109E+0001  5420
 5.60040011778474E+0001  5427
 5.60300011783838E+0001  5414
 5.60560011789203E+0001  5401
 5.60820011794567E+0001  5363
 5.61080011799932E+0001  5224
 5.61340011805296E+0001  5104
 5.61600011810660E+0001  5057
 5.61860011816025E+0001  4943
 5.62120011821389E+0001  4730
 5.62380011826754E+0001  4566
 5.62640011832118E+0001  4414
 5.62900011837482E+0001  4208
 5.63160011842847E+0001  3996
 5.63420011848211E+0001  3851
 5.63680011853576E+0001  3762
 5.63940011858940E+0001  3603
 5.64200011864305E+0001  3384
 5.64460011869669E+0001  3281
 5.64720011875033E+0001  3142
 5.64980011880398E+0001  3036
 5.65240011885762E+0001  2982
 5.65500011891127E+0001  2860
 5.65760011896491E+0001  2773
 5.66020011901855E+0001  2739
 5.66280011907220E+0001  2744
 5.66540011912584E+0001  2710
 5.66800011917949E+0001  2675
 5.67060011923313E+0001  2612
 5.67320011928678E+0001  2590
 5.67580011934042E+0001  2638
 5.67840011939406E+0001  2566
 5.68100011944771E+0001  2557
 5.68360011950135E+0001  2505
 5.68620011955500E+0001  2486
 5.68880011960864E+0001  2491
 5.69140011966229E+0001  2470
 5.69400011971593E+0001  2476
 5.69660011976957E+0001  2478
 5.69920011982322E+0001  2404
 5.70180011987686E+0001  2474
 5.70440011993051E+0001  2382
 5.70700011998415E+0001  2436
 5.70960012003779E+0001  2348
 5.71220012009144E+0001  2385
 5.71480012014508E+0001  2383
 5.71740012019873E+0001  2437
 5.72000012025237E+0001  2359
 5.72260012030601E+0001  2291
 5.72520012035966E+0001  2320
 5.72780012041330E+0001  2374
 5.73040012046695E+0001  2459
 5.73300012052059E+0001  2320
 5.73560012057424E+0001  2253
 5.73820012062788E+0001  2415
 5.74080012068152E+0001  2406
 5.74340012073517E+0001  2368
 5.74600012078881E+0001  2271
 5.74860012084246E+0001  2336
 5.75120012089610E+0001  2350
 5.75380012094975E+0001  2396
 5.75640012100339E+0001  2394
 5.75900012105703E+0001  2362
 5.76160012111068E+0001  2334
 5.76420012116432E+0001  2424
 5.76680012121797E+0001  2489
 5.76940012127161E+0001  2353
 5.77200012132525E+0001  2393
 5.77460012137890E+0001  2424
 5.77720012143254E+0001  2355
 5.77980012148619E+0001  2403
 5.78240012153983E+0001  2420
 5.78500012159347E+0001  2432
 5.78760012164712E+0001  2371
 5.79020012170076E+0001  2438
 5.79280012175441E+0001  2447
 5.79540012180805E+0001  2457
 5.79800012186170E+0001  2422
 5.80060012191534E+0001  2524
 5.80320012196898E+0001  2616
 5.80580012202263E+0001  2680
 5.80840012207627E+0001  2845
 5.81100012212992E+0001  2866
 5.81360012218356E+0001  3072
 5.81620012223721E+0001  3422
 5.81880012229085E+0001  3596
 5.82140012234449E+0001  3710
 5.82400012239814E+0001  3821
 5.82660012245178E+0001  3899
 5.82920012250543E+0001  3877
 5.83180012255907E+0001  3952
 5.83440012261272E+0001  4003
 5.83700012266636E+0001  3894
 5.83960012272000E+0001  3760
 5.84220012277365E+0001  3600
 5.84480012282729E+0001  3423
 5.84740012288094E+0001  3332
 5.85000012293458E+0001  3244
 5.85260012298822E+0001  3047
 5.85520012304187E+0001  2971
 5.85780012309551E+0001  2920
 5.86040012314916E+0001  2951
 5.86300012320280E+0001  2963
 5.86560012325644E+0001  2923
 5.86820012331009E+0001  2902
 5.87080012336373E+0001  2745
 5.87340012341738E+0001  2663
 5.87600012347102E+0001  2722
 5.87860012352467E+0001  2753
 5.88120012357831E+0001  2743
 5.88380012363195E+0001  2706
 5.88640012368560E+0001  2675
 5.88900012373924E+0001  2659
 5.89160012379289E+0001  2657
 5.89420012384653E+0001  2671
 5.89680012390018E+0001  2719
 5.89940012395382E+0001  2735
 5.90200012400746E+0001  2664
 5.90460012406111E+0001  2574
 5.90720012411475E+0001  2637
 5.90980012416840E+0001  2648
 5.91240012422204E+0001  2712
 5.91500012427568E+0001  2701
 5.91760012432933E+0001  2628
 5.92020012438297E+0001  2627
 5.92280012443662E+0001  2656
 5.92540012449026E+0001  2622
 5.92800012454391E+0001  2592
 5.93060012459755E+0001  2616
 5.93320012465119E+0001  2651
 5.93580012470484E+0001  2578
 5.93840012475848E+0001  2597
 5.94100012481213E+0001  2623
 5.94360012486577E+0001  2591
 5.94620012491942E+0001  2640
 5.94880012497306E+0001  2630
 5.95140012502670E+0001  2632
 5.95400012508035E+0001  2671
 5.95660012513399E+0001  2645
 5.95920012518764E+0001  2663
 5.96180012524128E+0001  2629
 5.96440012529492E+0001  2625
 5.96700012534857E+0001  2622
 5.96960012540221E+0001  2658
 5.97220012545586E+0001  2677
 5.97480012550950E+0001  2654
 5.97740012556314E+0001  2630
 5.98000012561679E+0001  2624
 5.98260012567043E+0001  2615
 5.98520012572408E+0001  2665
 5.98780012577772E+0001  2664
 5.99040012583137E+0001  2688
 5.99300012588501E+0001  2688
 5.99560012593865E+0001  2750
 5.99820012599230E+0001  2787
 6.00080012604594E+0001  2708
 6.00340012609959E+0001  2733
 6.00600012615323E+0001  2811
 6.00860012620687E+0001  2741
 6.01120012626052E+0001  2866
 6.01380012631416E+0001  2863
 6.01640012636781E+0001  2828
 6.01900012642145E+0001  2831
 6.02160012647510E+0001  2867
 6.02420012652874E+0001  2886
 6.02680012658238E+0001  2973
 6.02940012663603E+0001  3036
 6.03200012668967E+0001  3076
 6.03460012674332E+0001  3195
 6.03720012679696E+0001  3273
 6.03980012685060E+0001  3521
 6.04240012690425E+0001  3644
 6.04500012695789E+0001  3976
 6.04760012701154E+0001  4304
 6.05020012706518E+0001  4455
 6.05280012711883E+0001  4895
 6.05540012717247E+0001  5288
 6.05800012722611E+0001  5631
 6.06060012727976E+0001  6003
 6.06320012733340E+0001  6510
 6.06580012738705E+0001  6823
 6.06840012744069E+0001  7121
 6.07100012749433E+0001  7410
 6.07360012754798E+0001  7936
 6.07620012760162E+0001  8016
 6.07880012765527E+0001  7956
 6.08140012770891E+0001  7646
 6.08400012776256E+0001  7171
 6.08660012781620E+0001  6921
 6.08920012786984E+0001  6727
 6.09180012792349E+0001  6385
 6.09440012797713E+0001  6062
 6.09700012803078E+0001  5658
 6.09960012808442E+0001  5151
 6.10220012813807E+0001  4767
 6.10480012819171E+0001  4551
 6.10740012824535E+0001  4254
 6.11000012829900E+0001  3914
 6.11260012835264E+0001  3684
 6.11520012840629E+0001  3532
 6.11780012845993E+0001  3453
 6.12040012851357E+0001  3333
 6.12300012856722E+0001  3185
 6.12560012862086E+0001  3063
 6.12820012867451E+0001  3003
 6.13080012872815E+0001  2956
 6.13340012878180E+0001  2871
 6.13600012883544E+0001  2854
 6.13860012888908E+0001  2837
 6.14120012894273E+0001  2780
 6.14380012899637E+0001  2750
 6.14640012905002E+0001  2737
 6.14900012910366E+0001  2713
 6.15160012915730E+0001  2687
 6.15420012921095E+0001  2648
 6.15680012926459E+0001  2574
 6.15940012931824E+0001  2551
 6.16200012937188E+0001  2559
 6.16460012942553E+0001  2589
 6.16720012947917E+0001  2596
 6.16980012953281E+0001  2548
 6.17240012958646E+0001  2556
 6.17500012964010E+0001  2628
 6.17760012969375E+0001  2563
 6.18020012974739E+0001  2599
 6.18280012980104E+0001  2533
 6.18540012985468E+0001  2463
 6.18800012990832E+0001  2470
 6.19060012996197E+0001  2531
 6.19320013001561E+0001  2495
 6.19580013006926E+0001  2492
 6.19840013012290E+0001  2507
 6.20100013017654E+0001  2464
 6.20360013023019E+0001  2417
 6.20620013028383E+0001  2404
 6.20880013033748E+0001  2427
 6.21140013039112E+0001  2418
 6.21400013044476E+0001  2393
 6.21660013049841E+0001  2361
 6.21920013055205E+0001  2481
 6.22180013060570E+0001  2448
 6.22440013065934E+0001  2392
 6.22700013071299E+0001  2387
 6.22960013076663E+0001  2453
 6.23220013082027E+0001  2398
 6.23480013087392E+0001  2412
 6.23740013092756E+0001  2388
 6.24000013098121E+0001  2349
 6.24260013103485E+0001  2331
 6.24520013108850E+0001  2389
 6.24780013114214E+0001  2330
 6.25040013119578E+0001  2412
 6.25300013124943E+0001  2379
 6.25560013130307E+0001  2388
 6.25820013135672E+0001  2384
 6.26080013141036E+0001  2409
 6.26340013146401E+0001  2431
 6.26600013151765E+0001  2427
 6.26860013157129E+0001  2339
 6.27120013162494E+0001  2336
 6.27380013167858E+0001  2330
 6.27640013173223E+0001  2391
 6.27900013178587E+0001  2403
 6.28160013183951E+0001  2403
 6.28420013189316E+0001  2360
 6.28680013194680E+0001  2351
 6.28940013200045E+0001  2405
 6.29200013205409E+0001  2364
 6.29460013210774E+0001  2460
 6.29720013216138E+0001  2354
 6.29980013221502E+0001  2363
 6.30240013226867E+0001  2382
 6.30500013232231E+0001  2338
 6.30760013237596E+0001  2391
 6.31020013242960E+0001  2370
 6.31280013248324E+0001  2295
 6.31540013253689E+0001  2332
 6.31800013259053E+0001  2306
 6.32060013264418E+0001  2325
 6.32320013269782E+0001  2349
 6.32580013275146E+0001  2379
 6.32840013280511E+0001  2336
 6.33100013285875E+0001  2310
 6.33360013291240E+0001  2359
 6.33620013296604E+0001  2365
 6.33880013301969E+0001  2439
 6.34140013307333E+0001  2404
 6.34400013312697E+0001  2326
 6.34660013318062E+0001  2402
 6.34920013323426E+0001  2418
 6.35180013328791E+0001  2452
 6.35440013334155E+0001  2397
 6.35700013339519E+0001  2364
 6.35960013344884E+0001  2308
 6.36220013350248E+0001  2317
 6.36480013355613E+0001  2388
 6.36740013360977E+0001  2388
 6.37000013366342E+0001  2341
 6.37260013371706E+0001  2377
 6.37520013377070E+0001  2388
 6.37780013382435E+0001  2440
 6.38040013387799E+0001  2455
 6.38300013393164E+0001  2407
 6.38560013398528E+0001  2404
 6.38820013403892E+0001  2394
 6.39080013409257E+0001  2404
 6.39340013414621E+0001  2413
 6.39600013419986E+0001  2417
 6.39860013425350E+0001  2480
 6.40120013430715E+0001  2468
 6.40380013436079E+0001  2431
 6.40640013441443E+0001  2508
 6.40900013446808E+0001  2499
 6.41160013452172E+0001  2385
 6.41420013457537E+0001  2332
 6.41680013462901E+0001  2352
 6.41940013468266E+0001  2370
 6.42200013473630E+0001  2425
 6.42460013478994E+0001  2502
 6.42720013484359E+0001  2422
 6.42980013489723E+0001  2484
 6.43240013495088E+0001  2488
 6.43500013500452E+0001  2492
 6.43760013505816E+0001  2562
 6.44020013511181E+0001  2495
 6.44280013516545E+0001  2509
 6.44540013521910E+0001  2463
 6.44800013527274E+0001  2473
 6.45060013532639E+0001  2498
 6.45320013538003E+0001  2534
 6.45580013543367E+0001  2510
 6.45840013548732E+0001  2552
 6.46100013554096E+0001  2562
 6.46360013559461E+0001  2469
 6.46620013564825E+0001  2532
 6.46880013570189E+0001  2586
 6.47140013575554E+0001  2577
 6.47400013580918E+0001  2585
 6.47660013586283E+0001  2545
 6.47920013591647E+0001  2620
 6.48180013597012E+0001  2531
 6.48440013602376E+0001  2540
 6.48700013607740E+0001  2538
 6.48960013613105E+0001  2612
 6.49220013618469E+0001  2594
 6.49480013623834E+0001  2640
 6.49740013629198E+0001  2613
 6.50000013634562E+0001  2587
 6.50260013639927E+0001  2601
 6.50520013645291E+0001  2539
 6.50780013650656E+0001  2613
 6.51040013656020E+0001  2566
 6.51300013661385E+0001  2696
 6.51560013666749E+0001  2630
 6.51820013672113E+0001  2633
 6.52080013677478E+0001  2670
 6.52340013682842E+0001  2658
 6.52600013688207E+0001  2634
 6.52860013693571E+0001  2588
 6.53120013698936E+0001  2591
 6.53380013704300E+0001  2616
 6.53640013709664E+0001  2574
 6.53900013715029E+0001  2612
 6.54160013720393E+0001  2582
 6.54420013725758E+0001  2633
 6.54680013731122E+0001  2650
 6.54940013736487E+0001  2555
 6.55200013741851E+0001  2691
 6.55460013747215E+0001  2607
 6.55720013752580E+0001  2616
 6.55980013757944E+0001  2663
 6.56240013763309E+0001  2602
 6.56500013768673E+0001  2602
 6.56760013774037E+0001  2578
 6.57020013779402E+0001  2650
 6.57280013784766E+0001  2587
 6.57540013790131E+0001  2560
 6.57800013795495E+0001  2524
 6.58060013800859E+0001  2508
 6.58320013806224E+0001  2517
 6.58580013811588E+0001  2496
 6.58840013816953E+0001  2523
 6.59100013822317E+0001  2573
 6.59360013827682E+0001  2556
 6.59620013833046E+0001  2530
 6.59880013838410E+0001  2545
 6.60140013843775E+0001  2492
 6.60400013849139E+0001  2464
 6.60660013854504E+0001  2517
 6.60920013859868E+0001  2547
 6.61180013865233E+0001  2543
 6.61440013870597E+0001  2545
 6.61700013875961E+0001  2537
 6.61960013881326E+0001  2551
 6.62220013886690E+0001  2497
 6.62480013892055E+0001  2464
 6.62740013897419E+0001  2483
 6.63000013902783E+0001  2466
 6.63260013908148E+0001  2499
 6.63520013913512E+0001  2478
 6.63780013918877E+0001  2450
 6.64040013924241E+0001  2449
 6.64300013929606E+0001  2449
 6.64560013934970E+0001  2450
 6.64820013940334E+0001  2488
 6.65080013945699E+0001  2493
 6.65340013951063E+0001  2491
 6.65600013956428E+0001  2499
 6.65860013961792E+0001  2471
 6.66120013967156E+0001  2499
 6.66380013972521E+0001  2519
 6.66640013977885E+0001  2538
 6.66900013983250E+0001  2604
 6.67160013988614E+0001  2624
 6.67420013993978E+0001  2604
 6.67680013999343E+0001  2563
 6.67940014004707E+0001  2598
 6.68200014010072E+0001  2688
 6.68460014015436E+0001  2707
 6.68720014020801E+0001  2787
 6.68980014026165E+0001  2853
 6.69240014031529E+0001  2830
 6.69500014036894E+0001  2894
 6.69760014042258E+0001  2970
 6.70020014047623E+0001  3199
 6.70280014052987E+0001  3344
 6.70540014058352E+0001  3576
 6.70800014063716E+0001  3922
 6.71060014069080E+0001  4334
 6.71320014074445E+0001  4538
 6.71580014079809E+0001  4879
 6.71840014085174E+0001  5144
 6.72100014090538E+0001  5188
 6.72360014095902E+0001  5235
 6.72620014101267E+0001  5202
 6.72880014106631E+0001  5050
 6.73140014111996E+0001  5070
 6.73400014117360E+0001  4859
 6.73660014122724E+0001  4775
 6.73920014128089E+0001  4736
 6.74180014133453E+0001  4549
 6.74440014138818E+0001  4231
 6.74700014144182E+0001  4115
 6.74960014149547E+0001  3971
 6.75220014154911E+0001  3848
 6.75480014160275E+0001  3644
 6.75740014165640E+0001  3520
 6.76000014171004E+0001  3493
 6.76260014176369E+0001  3548
 6.76520014181733E+0001  3484
 6.76780014187098E+0001  3611
 6.77040014192462E+0001  3621
 6.77300014197826E+0001  3787
 6.77560014203191E+0001  3852
 6.77820014208555E+0001  3732
 6.78080014213920E+0001  3581
 6.78340014219284E+0001  3467
 6.78600014224648E+0001  3440
 6.78860014230013E+0001  3438
 6.79120014235377E+0001  3707
 6.79380014240742E+0001  3475
 6.79640014246106E+0001  3518
 6.79900014251471E+0001  3538
 6.80160014256835E+0001  3566
 6.80420014262199E+0001  3446
 6.80680014267564E+0001  3410
 6.80940014272928E+0001  3359
 6.81200014278293E+0001  3357
 6.81460014283657E+0001  3215
 6.81720014289021E+0001  3205
 6.81980014294386E+0001  3184
 6.82240014299750E+0001  3322
 6.82500014305115E+0001  3154
 6.82760014310479E+0001  3151
 6.83020014315844E+0001  3198
 6.83280014321208E+0001  3170
 6.83540014326572E+0001  3109
 6.83800014331937E+0001  3059
 6.84060014337301E+0001  3057
 6.84320014342666E+0001  2982
 6.84580014348030E+0001  2957
 6.84840014353395E+0001  2943
 6.85100014358759E+0001  2859
 6.85360014364123E+0001  2896
 6.85620014369488E+0001  2812
 6.85880014374852E+0001  2796
 6.86140014380217E+0001  2775
 6.86400014385581E+0001  2767
 6.86660014390945E+0001  2742
 6.86920014396310E+0001  2711
 6.87180014401674E+0001  2720
 6.87440014407039E+0001  2549
 6.87700014412403E+0001  2582
 6.87960014417768E+0001  2575
 6.88220014423132E+0001  2591
 6.88480014428496E+0001  2586
 6.88740014433861E+0001  2584
 6.89000014439225E+0001  2543
 6.89260014444590E+0001  2484
 6.89520014449954E+0001  2493
 6.89780014455319E+0001  2488
 6.90040014460683E+0001  2481
 6.90300014466047E+0001  2514
 6.90560014471412E+0001  2532
 6.90820014476776E+0001  2499
 6.91080014482141E+0001  2533
 6.91340014487505E+0001  2540
 6.91600014492869E+0001  2512
 6.91860014498234E+0001  2497
 6.92120014503598E+0001  2497
 6.92380014508963E+0001  2477
 6.92640014514327E+0001  2475
 6.92900014519691E+0001  2510
 6.93160014525056E+0001  2505
 6.93420014530420E+0001  2476
 6.93680014535785E+0001  2413
 6.93940014541149E+0001  2433
 6.94200014546514E+0001  2491
 6.94460014551878E+0001  2464
 6.94720014557242E+0001  2407
 6.94980014562607E+0001  2437
 6.95240014567971E+0001  2452
 6.95500014573336E+0001  2426
 6.95760014578700E+0001  2505
 6.96020014584065E+0001  2464
 6.96280014589429E+0001  2447
 6.96540014594793E+0001  2441
 6.96800014600158E+0001  2414
 6.97060014605522E+0001  2489
 6.97320014610887E+0001  2472
 6.97580014616251E+0001  2426
 6.97840014621615E+0001  2382
 6.98100014626980E+0001  2432
 6.98360014632344E+0001  2421
 6.98620014637709E+0001  2369
 6.98880014643073E+0001  2444
 6.99140014648438E+0001  2441
 6.99400014653802E+0001  2488
 6.99660014659166E+0001  2445
 6.99920014664531E+0001  2393
 7.00180014669895E+0001  2457
 7.00440014675260E+0001  2403
 7.00700014680624E+0001  2439
 7.00960014685988E+0001  2446
 7.01220014691353E+0001  2441
 7.01480014696717E+0001  2369
 7.01740014702082E+0001  2437
 7.02000014707446E+0001  2475
 7.02260014712810E+0001  2419
 7.02520014718175E+0001  2392
 7.02780014723539E+0001  2332
 7.03040014728904E+0001  2399
 7.03300014734268E+0001  2463
 7.03560014739633E+0001  2382
 7.03820014744997E+0001  2410
 7.04080014750361E+0001  2351
 7.04340014755726E+0001  2374
 7.04600014761090E+0001  2400
 7.04860014766455E+0001  2414
 7.05120014771819E+0001  2474
 7.05380014777183E+0001  2485
 7.05640014782548E+0001  2366
 7.05900014787912E+0001  2340
 7.06160014793277E+0001  2488
 7.06420014798641E+0001  2412
 7.06680014804006E+0001  2415
 7.06940014809370E+0001  2376
 7.07200014814734E+0001  2415
 7.07460014820099E+0001  2403
 7.07720014825463E+0001  2401
 7.07980014830828E+0001  2486
 7.08240014836192E+0001  2429
 7.08500014841556E+0001  2576
 7.08760014846921E+0001  2567
 7.09020014852285E+0001  2439
 7.09280014857650E+0001  2448
 7.09540014863014E+0001  2482
 7.09800014868379E+0001  2555
 7.10060014873743E+0001  2638
 7.10320014879107E+0001  2716
 7.10580014884472E+0001  2774
 7.10840014889836E+0001  2788
 7.11100014895201E+0001  2814
 7.11360014900565E+0001  2885
 7.11620014905930E+0001  2905
 7.11880014911294E+0001  2798
 7.12140014916658E+0001  2737
 7.12400014922023E+0001  2674
 7.12660014927387E+0001  2683
 7.12920014932752E+0001  2645
 7.13180014938116E+0001  2639
 7.13440014943481E+0001  2658
 7.13700014948845E+0001  2573
 7.13960014954209E+0001  2567
 7.14220014959574E+0001  2539
 7.14480014964938E+0001  2464
 7.14740014970303E+0001  2476
 7.15000014975667E+0001  2498
 7.15260014981031E+0001  2471
 7.15520014986396E+0001  2478
 7.15780014991760E+0001  2400
 7.16040014997125E+0001  2384
 7.16300015002489E+0001  2453
 7.16560015007853E+0001  2461
 7.16820015013218E+0001  2444
 7.17080015018582E+0001  2388
 7.17340015023947E+0001  2371
 7.17600015029311E+0001  2388
 7.17860015034676E+0001  2411
 7.18120015040040E+0001  2428
 7.18380015045404E+0001  2411
 7.18640015050769E+0001  2460
 7.18900015056133E+0001  2446
 7.19160015061498E+0001  2404
 7.19420015066862E+0001  2454
 7.19680015072227E+0001  2458
 7.19940015077591E+0001  2485
 7.20200015082955E+0001  2464
 7.20460015088320E+0001  2407
 7.20720015093684E+0001  2449
 7.20980015099049E+0001  2492
 7.21240015104413E+0001  2533
 7.21500015109777E+0001  2512
 7.21760015115142E+0001  2603
 7.22020015120506E+0001  2684
 7.22280015125871E+0001  2612
 7.22540015131235E+0001  2570
 7.22800015136600E+0001  2537
 7.23060015141964E+0001  2571
 7.23320015147328E+0001  2489
 7.23580015152693E+0001  2468
 7.23840015158057E+0001  2450
 7.24100015163422E+0001  2603
 7.24360015168786E+0001  2555
 7.24620015174151E+0001  2522
 7.24880015179515E+0001  2508
 7.25140015184879E+0001  2518
 7.25400015190244E+0001  2548
 7.25660015195608E+0001  2515
 7.25920015200973E+0001  2486
 7.26180015206337E+0001  2542
 7.26440015211701E+0001  2555
 7.26700015217066E+0001  2429
 7.26960015222430E+0001  2458
 7.27220015227795E+0001  2455
 7.27480015233159E+0001  2455
 7.27740015238524E+0001  2531
 7.28000015243888E+0001  2489
 7.28260015249252E+0001  2425
 7.28520015254617E+0001  2480
 7.28780015259981E+0001  2421
 7.29040015265346E+0001  2548
 7.29300015270710E+0001  2401
 7.29560015276074E+0001  2553
 7.29820015281439E+0001  2550
 7.30080015286803E+0001  2520
 7.30340015292168E+0001  2388
 7.30600015297532E+0001  2497
 7.30860015302897E+0001  2455
 7.31120015308261E+0001  2493
 7.31380015313625E+0001  2505
 7.31640015318990E+0001  2416
 7.31900015324354E+0001  2455
 7.32160015329719E+0001  2437
 7.32420015335083E+0001  2501
 7.32680015340447E+0001  2448
 7.32940015345812E+0001  2382
 7.33200015351176E+0001  2399
 7.33460015356541E+0001  2374
 7.33720015361905E+0001  2377
 7.33980015367270E+0001  2344
 7.34240015372634E+0001  2510
 7.34500015377998E+0001  2397
 7.34760015383363E+0001  2408
 7.35020015388727E+0001  2405
 7.35280015394092E+0001  2393
 7.35540015399456E+0001  2381
 7.35800015404820E+0001  2426
 7.36060015410185E+0001  2442
 7.36320015415549E+0001  2438
 7.36580015420914E+0001  2331
 7.36840015426278E+0001  2381
 7.37100015431642E+0001  2344
 7.37360015437007E+0001  2284
 7.37620015442371E+0001  2343
 7.37880015447736E+0001  2348
 7.38140015453100E+0001  2328
 7.38400015458465E+0001  2358
 7.38660015463829E+0001  2371
 7.38920015469193E+0001  2338
 7.39180015474558E+0001  2323
 7.39440015479922E+0001  2290
 7.39700015485287E+0001  2287
 7.39960015490651E+0001  2325
 7.40220015496015E+0001  2340
 7.40480015501380E+0001  2308
 7.40740015506744E+0001  2309
 7.41000015512109E+0001  2315
 7.41260015517473E+0001  2318
 7.41520015522838E+0001  2273
 7.41780015528202E+0001  2303
 7.42040015533566E+0001  2355
 7.42300015538931E+0001  2385
 7.42560015544295E+0001  2335
 7.42820015549660E+0001  2275
 7.43080015555024E+0001  2298
 7.43340015560389E+0001  2275
 7.43600015565753E+0001  2245
 7.43860015571117E+0001  2310
 7.44120015576482E+0001  2312
 7.44380015581846E+0001  2317
 7.44640015587211E+0001  2367
 7.44900015592575E+0001  2311
 7.45160015597939E+0001  2259
 7.45420015603304E+0001  2291
 7.45680015608668E+0001  2346
 7.45940015614033E+0001  2310
 7.46200015619397E+0001  2246
 7.46460015624762E+0001  2312
 7.46720015630126E+0001  2348
 7.46980015635490E+0001  2329
 7.47240015640855E+0001  2283
 7.47500015646219E+0001  2244
 7.47760015651584E+0001  2238
 7.48020015656948E+0001  2264
 7.48280015662313E+0001  2287
 7.48540015667677E+0001  2285
 7.48800015673041E+0001  2321
 7.49060015678406E+0001  2305
 7.49320015683770E+0001  2311
 7.49580015689135E+0001  2300
 7.49840015694499E+0001  2281
 7.50100015699863E+0001  2261
 7.50360015705228E+0001  2241
 7.50620015710592E+0001  2204
 7.50880015715957E+0001  2262
 7.51140015721321E+0001  2242
 7.51400015726685E+0001  2293
 7.51660015732050E+0001  2295
 7.51920015737414E+0001  2192
 7.52180015742779E+0001  2288
 7.52440015748143E+0001  2240
 7.52700015753508E+0001  2267
 7.52960015758872E+0001  2146
 7.53220015764236E+0001  2262
 7.53480015769601E+0001  2326
 7.53740015774965E+0001  2228
 7.54000015780330E+0001  2273
 7.54260015785694E+0001  2249
 7.54520015791059E+0001  2235
 7.54780015796423E+0001  2250
 7.55040015801787E+0001  2198
 7.55300015807152E+0001  2304
 7.55560015812516E+0001  2290
 7.55820015817881E+0001  2196
 7.56080015823245E+0001  2250
 7.56340015828610E+0001  2197
 7.56600015833974E+0001  2184
 7.56860015839338E+0001  2258
 7.57120015844703E+0001  2225
 7.57380015850067E+0001  2213
 7.57640015855432E+0001  2302
 7.57900015860796E+0001  2217
 7.58160015866160E+0001  2267
 7.58420015871525E+0001  2258
 7.58680015876889E+0001  2242
 7.58940015882254E+0001  2208
 7.59200015887618E+0001  2259
 7.59460015892983E+0001  2201
 7.59720015898347E+0001  2179
 7.59980015903711E+0001  2186
 7.60240015909076E+0001  2263
 7.60500015914440E+0001  2195
 7.60760015919805E+0001  2215
 7.61020015925169E+0001  2294
 7.61280015930533E+0001  2198
 7.61540015935898E+0001  2296
 7.61800015941262E+0001  2237
 7.62060015946627E+0001  2304
 7.62320015951991E+0001  2276
 7.62580015957356E+0001  2277
 7.62840015962720E+0001  2283
 7.63100015968084E+0001  2266
 7.63360015973449E+0001  2281
 7.63620015978813E+0001  2277
 7.63880015984178E+0001  2244
 7.64140015989542E+0001  2239
 7.64400015994906E+0001  2306
 7.64660016000271E+0001  2286
 7.64920016005635E+0001  2348
 7.65180016011000E+0001  2505
 7.65440016016364E+0001  2503
 7.65700016021729E+0001  2457
 7.65960016027093E+0001  2397
 7.66220016032457E+0001  2388
 7.66480016037822E+0001  2340
 7.66740016043186E+0001  2342
 7.67000016048551E+0001  2352
 7.67260016053915E+0001  2425
 7.67520016059279E+0001  2373
 7.67780016064644E+0001  2377
 7.68040016070008E+0001  2405
 7.68300016075373E+0001  2349
 7.68560016080737E+0001  2318
 7.68820016086102E+0001  2343
 7.69080016091466E+0001  2389
 7.69340016096830E+0001  2357
 7.69600016102195E+0001  2347
 7.69860016107559E+0001  2362
 7.70120016112924E+0001  2292
 7.70380016118288E+0001  2311
 7.70640016123652E+0001  2354
 7.70900016129017E+0001  2323
 7.71160016134381E+0001  2356
 7.71420016139746E+0001  2402
 7.71680016145110E+0001  2357
 7.71940016150475E+0001  2357
 7.72200016155839E+0001  2449
 7.72460016161203E+0001  2427
 7.72720016166568E+0001  2372
 7.72980016171932E+0001  2433
 7.73240016177297E+0001  2425
 7.73500016182661E+0001  2343
 7.73760016188025E+0001  2404
 7.74020016193390E+0001  2435
 7.74280016198754E+0001  2422
 7.74540016204119E+0001  2471
 7.74800016209483E+0001  2469
 7.75060016214847E+0001  2454
 7.75320016220212E+0001  2491
 7.75580016225576E+0001  2483
 7.75840016230941E+0001  2460
 7.76100016236305E+0001  2447
 7.76360016241670E+0001  2560
 7.76620016247034E+0001  2593
 7.76880016252398E+0001  2715
 7.77140016257763E+0001  2766
 7.77400016263127E+0001  2644
 7.77660016268492E+0001  2706
 7.77920016273856E+0001  2717
 7.78180016279221E+0001  2722
 7.78440016284585E+0001  2804
 7.78700016289949E+0001  2835
 7.78960016295314E+0001  2963
 7.79220016300678E+0001  2986
 7.79480016306043E+0001  3057
 7.79740016311407E+0001  3039
 7.80000016316771E+0001  3203
 7.80260016322136E+0001  3171
 7.80520016327500E+0001  3253
 7.80780016332865E+0001  3323
 7.81040016338229E+0001  3292
 7.81300016343594E+0001  3262
 7.81560016348958E+0001  3403
 7.81820016354322E+0001  3407
 7.82080016359687E+0001  3376
 7.82340016365051E+0001  3497
 7.82600016370416E+0001  3379
 7.82860016375780E+0001  3444
 7.83120016381145E+0001  3344
 7.83380016386509E+0001  3390
 7.83640016391873E+0001  3404
 7.83900016397238E+0001  3233
 7.84160016402602E+0001  3345
 7.84420016407967E+0001  3288
 7.84680016413331E+0001  3164
 7.84940016418695E+0001  3140
 7.85200016424060E+0001  3083
 7.85460016429424E+0001  3101
 7.85720016434789E+0001  3019
 7.85980016440153E+0001  2924
 7.86240016445518E+0001  2859
 7.86500016450882E+0001  2767
 7.86760016456246E+0001  2811
 7.87020016461611E+0001  2710
 7.87280016466975E+0001  2628
 7.87540016472340E+0001  2682
 7.87800016477704E+0001  2636
 7.88060016483068E+0001  2528
 7.88320016488433E+0001  2598
 7.88580016493797E+0001  2476
 7.88840016499162E+0001  2473
 7.89100016504526E+0001  2549
 7.89360016509891E+0001  2503
 7.89620016515255E+0001  2500
 7.89880016520619E+0001  2441
 7.90140016525984E+0001  2394
 7.90400016531348E+0001  2455
 7.90660016536713E+0001  2360
 7.90920016542077E+0001  2322
 7.91180016547442E+0001  2382
 7.91440016552806E+0001  2433
 7.91700016558170E+0001  2329
 7.91960016563535E+0001  2379
 7.92220016568899E+0001  2336
 7.92480016574264E+0001  2342
 7.92740016579628E+0001  2334
 7.93000016584992E+0001  2318
 7.93260016590357E+0001  2382
 7.93520016595721E+0001  2296
 7.93780016601086E+0001  2247
 7.94040016606450E+0001  2339
 7.94300016611814E+0001  2359
 7.94560016617179E+0001  2301
 7.94820016622543E+0001  2304
 7.95080016627908E+0001  2336
 7.95340016633272E+0001  2328
 7.95600016638637E+0001  2328
 7.95860016644001E+0001  2362
 7.96120016649365E+0001  2371
 7.96380016654730E+0001  2361
 7.96640016660094E+0001  2360
 7.96900016665459E+0001  2379
 7.97160016670823E+0001  2385
 7.97420016676188E+0001  2402
 7.97680016681552E+0001  2381
 7.97940016686916E+0001  2378
 7.98200016692281E+0001  2431
 7.98460016697645E+0001  2422
 7.98720016703010E+0001  2473
 7.98980016708374E+0001  2519
 7.99240016713738E+0001  2526
 7.99500016719103E+0001  2631
 7.99760016724467E+0001  2777
 8.00020016729832E+0001  2883
 8.00280016735196E+0001  3020
 8.00540016740561E+0001  3165
 8.00800016745925E+0001  3125
 8.01060016751289E+0001  3163
 8.01320016756654E+0001  3240
 8.01580016762018E+0001  3289
 8.01840016767383E+0001  3267
 8.02100016772747E+0001  3226
 8.02360016778111E+0001  3349
 8.02620016783476E+0001  3337
 8.02880016788840E+0001  3192
 8.03140016794205E+0001  3199
 8.03400016799569E+0001  3174
 8.03660016804934E+0001  3086
 8.03920016810298E+0001  3073
 8.04180016815662E+0001  3065
 8.04440016821027E+0001  3069
 8.04700016826391E+0001  2933
 8.04960016831756E+0001  2848
 8.05220016837120E+0001  2808
 8.05480016842484E+0001  2816
 8.05740016847849E+0001  2846
 8.06000016853213E+0001  2741
 8.06260016858578E+0001  2780
 8.06520016863942E+0001  2710
 8.06780016869306E+0001  2612
 8.07040016874671E+0001  2583
 8.07300016880035E+0001  2663
 8.07560016885400E+0001  2679
 8.07820016890764E+0001  2610
 8.08080016896129E+0001  2662
 8.08340016901493E+0001  2666
 8.08600016906857E+0001  2535
 8.08860016912222E+0001  2575
 8.09120016917586E+0001  2565
 8.09380016922951E+0001  2658
 8.09640016928315E+0001  2718
 8.09900016933679E+0001  2656
 8.10160016939044E+0001  2629
 8.10420016944408E+0001  2609
 8.10680016949773E+0001  2596
 8.10940016955137E+0001  2626
 8.11200016960502E+0001  2606
 8.11460016965866E+0001  2596
 8.11720016971230E+0001  2548
 8.11980016976595E+0001  2658
 8.12240016981959E+0001  2590
 8.12500016987324E+0001  2655
 8.12760016992688E+0001  2601
 8.13020016998053E+0001  2645
 8.13280017003417E+0001  2620
 8.13540017008781E+0001  2637
 8.13800017014146E+0001  2612
 8.14060017019510E+0001  2696
 8.14320017024875E+0001  2722
 8.14580017030239E+0001  2794
 8.14840017035604E+0001  2739
 8.15100017040968E+0001  2721
 8.15360017046332E+0001  2748
 8.15620017051697E+0001  2743
 8.15880017057061E+0001  2669
 8.16140017062426E+0001  2736
 8.16400017067790E+0001  2828
 8.16660017073155E+0001  2762
 8.16920017078519E+0001  2743
 8.17180017083883E+0001  2848
 8.17440017089248E+0001  2803
 8.17700017094612E+0001  2914
 8.17960017099977E+0001  2900
 8.18220017105341E+0001  2916
 8.18480017110705E+0001  3042
 8.18740017116070E+0001  3004
 8.19000017121434E+0001  3099
 8.19260017126799E+0001  3230
 8.19520017132163E+0001  3379
 8.19780017137527E+0001  3552
 8.20040017142892E+0001  3697
 8.20300017148256E+0001  3850
 8.20560017153621E+0001  4036
 8.20820017158985E+0001  4286
 8.21080017164349E+0001  4533
 8.21340017169714E+0001  4740
 8.21600017175078E+0001  5012
 8.21860017180443E+0001  5326
 8.22120017185807E+0001  5581
 8.22380017191172E+0001  5775
 8.22640017196536E+0001  5948
 8.22900017201900E+0001  6061
 8.23160017207265E+0001  6136
 8.23420017212629E+0001  6257
 8.23680017217994E+0001  6371
 8.23940017223358E+0001  6387
 8.24200017228723E+0001  6217
 8.24460017234087E+0001  6000
 8.24720017239451E+0001  5923
 8.24980017244816E+0001  5790
 8.25240017250180E+0001  5603
 8.25500017255545E+0001  5444
 8.25760017260909E+0001  5263
 8.26020017266274E+0001  5084
 8.26280017271638E+0001  4839
 8.26540017277002E+0001  4632
 8.26800017282367E+0001  4422
 8.27060017287731E+0001  4245
 8.27320017293096E+0001  4083
 8.27580017298460E+0001  3908
 8.27840017303825E+0001  3666
 8.28100017309189E+0001  3530
 8.28360017314553E+0001  3472
 8.28620017319918E+0001  3436
 8.28880017325282E+0001  3274
 8.29140017330647E+0001  3221
 8.29400017336011E+0001  3320
 8.29660017341375E+0001  3242
 8.29920017346740E+0001  3179
 8.30180017352104E+0001  3151
 8.30440017357469E+0001  2995
 8.30700017362833E+0001  2868
 8.30960017368198E+0001  2916
 8.31220017373562E+0001  2803
 8.31480017378926E+0001  2821
 8.31740017384291E+0001  2862
 8.32000017389655E+0001  2974
 8.32260017395020E+0001  2862
 8.32520017400384E+0001  2844
 8.32780017405748E+0001  2753
 8.33040017411113E+0001  2751
 8.33300017416477E+0001  2735
 8.33560017421842E+0001  2648
 8.33820017427206E+0001  2653
 8.34080017432570E+0001  2649
 8.34340017437935E+0001  2693
 8.34600017443299E+0001  2743
 8.34860017448664E+0001  2613
 8.35120017454028E+0001  2584
 8.35380017459393E+0001  2553
 8.35640017464757E+0001  2566
 8.35900017470121E+0001  2579
 8.36160017475486E+0001  2612
 8.36420017480850E+0001  2669
 8.36680017486215E+0001  2469
 8.36940017491579E+0001  2544
 8.37200017496943E+0001  2411
 8.37460017502308E+0001  2601
 8.37720017507672E+0001  2574
 8.37980017513037E+0001  2516
 8.38240017518401E+0001  2518
 8.38500017523766E+0001  2538
 8.38760017529130E+0001  2390
 8.39020017534494E+0001  2546
 8.39280017539859E+0001  2516
 8.39540017545223E+0001  2436
 8.39800017550588E+0001  2496
 8.40060017555952E+0001  2519
 8.40320017561316E+0001  2416
 8.40580017566681E+0001  2420
 8.40840017572045E+0001  2431
 8.41100017577410E+0001  2408
 8.41360017582774E+0001  2391
 8.41620017588139E+0001  2379
 8.41880017593503E+0001  2368
 8.42140017598867E+0001  2415
 8.42400017604232E+0001  2388
 8.42660017609596E+0001  2407
 8.42920017614961E+0001  2424
 8.43180017620325E+0001  2438
 8.43440017625690E+0001  2419
 8.43700017631054E+0001  2410
 8.43960017636418E+0001  2427
 8.44220017641783E+0001  2342
 8.44480017647147E+0001  2330
 8.44740017652512E+0001  2437
 8.45000017657876E+0001  2420
 8.45260017663240E+0001  2425
 8.45520017668605E+0001  2455
 8.45780017673969E+0001  2473
 8.46040017679334E+0001  2402
 8.46300017684698E+0001  2443
 8.46560017690063E+0001  2479
 8.46820017695427E+0001  2458
 8.47080017700791E+0001  2435
 8.47340017706156E+0001  2449
 8.47600017711520E+0001  2415
 8.47860017716885E+0001  2472
 8.48120017722249E+0001  2486
 8.48380017727613E+0001  2471
 8.48640017732978E+0001  2508
 8.48900017738342E+0001  2545
 8.49160017743707E+0001  2557
 8.49420017749071E+0001  2578
 8.49680017754435E+0001  2626
 8.49940017759800E+0001  2673
 8.50200017765164E+0001  2748
 8.50460017770529E+0001  2782
 8.50720017775893E+0001  2733
 8.50980017781258E+0001  2673
 8.51240017786622E+0001  2644
 8.51500017791986E+0001  2637
 8.51760017797351E+0001  2664
 8.52020017802715E+0001  2648
 8.52280017808080E+0001  2660
 8.52540017813444E+0001  2697
 8.52800017818809E+0001  2661
 8.53060017824173E+0001  2689
 8.53320017829537E+0001  2695
 8.53580017834902E+0001  2682
 8.53840017840266E+0001  2697
 8.54100017845631E+0001  2636
 8.54360017850995E+0001  2714
 8.54620017856359E+0001  2735
 8.54880017861724E+0001  2768
 8.55140017867088E+0001  2781
 8.55400017872453E+0001  2694
 8.55660017877817E+0001  2749
 8.55920017883182E+0001  2795
 8.56180017888546E+0001  2894
 8.56440017893910E+0001  2918
 8.56700017899275E+0001  2877
 8.56960017904639E+0001  2855
 8.57220017910004E+0001  2854
 8.57480017915368E+0001  2901
 8.57740017920733E+0001  2922
 8.58000017926097E+0001  2816
 8.58260017931461E+0001  2879
 8.58520017936826E+0001  3006
 8.58780017942190E+0001  2946
 8.59040017947555E+0001  3013
 8.59300017952919E+0001  2947
 8.59560017958284E+0001  3045
 8.59820017963648E+0001  3085
 8.60080017969012E+0001  3089
 8.60340017974377E+0001  2998
 8.60600017979741E+0001  2986
 8.60860017985106E+0001  3028
 8.61120017990470E+0001  3098
 8.61380017995834E+0001  2985
 8.61640018001199E+0001  3106
 8.61900018006563E+0001  3076
 8.62160018011928E+0001  3130
 8.62420018017292E+0001  3054
 8.62680018022656E+0001  3174
 8.62940018028021E+0001  3151
 8.63200018033385E+0001  3141
 8.63460018038750E+0001  3182
 8.63720018044114E+0001  3098
 8.63980018049478E+0001  3025
 8.64240018054843E+0001  3147
 8.64500018060207E+0001  3163
 8.64760018065572E+0001  3156
 8.65020018070936E+0001  3088
 8.65280018076301E+0001  3178
 8.65540018081665E+0001  3120
 8.65800018087029E+0001  3138
 8.66060018092394E+0001  3120
 8.66320018097758E+0001  3081
 8.66580018103123E+0001  3145
 8.66840018108487E+0001  3145
 8.67100018113852E+0001  3159
 8.67360018119216E+0001  3201
 8.67620018124580E+0001  3152
 8.67880018129945E+0001  3078
 8.68140018135309E+0001  3117
 8.68400018140674E+0001  3094
 8.68660018146038E+0001  3057
 8.68920018151402E+0001  3023
 8.69180018156767E+0001  3092
 8.69440018162131E+0001  3065
 8.69700018167496E+0001  3033
 8.69960018172860E+0001  3027
 8.70220018178225E+0001  3056
 8.70480018183589E+0001  3092
 8.70740018188953E+0001  3077
 8.71000018194318E+0001  3172
 8.71260018199682E+0001  3298
 8.71520018205047E+0001  3328
 8.71780018210411E+0001  3280
 8.72040018215775E+0001  3155
 8.72300018221140E+0001  2982
 8.72560018226504E+0001  2919
 8.72820018231869E+0001  2932
 8.73080018237233E+0001  2925
 8.73340018242598E+0001  2952
 8.73600018247962E+0001  2954
 8.73860018253326E+0001  2939
 8.74120018258691E+0001  2963
 8.74380018264055E+0001  3013
 8.74640018269420E+0001  3036
 8.74900018274784E+0001  2994
 8.75160018280149E+0001  2897
 8.75420018285513E+0001  2821
 8.75680018290877E+0001  2836
 8.75940018296242E+0001  2847
 8.76200018301606E+0001  2837
 8.76460018306971E+0001  2787
 8.76720018312335E+0001  2775
 8.76980018317699E+0001  2878
 8.77240018323064E+0001  2898
 8.77500018328428E+0001  2865
 8.77760018333793E+0001  2879
 8.78020018339157E+0001  2941
 8.78280018344521E+0001  2950
 8.78540018349886E+0001  3008
 8.78800018355250E+0001  3204
 8.79060018360615E+0001  3321
 8.79320018365979E+0001  3463
 8.79580018371343E+0001  3668
 8.79840018376708E+0001  3860
 8.80100018382072E+0001  4090
 8.80360018387437E+0001  4296
 8.80620018392801E+0001  4552
 8.80880018398166E+0001  4706
 8.81140018403530E+0001  4913
 8.81400018408894E+0001  5001
 8.81660018414259E+0001  5185
 8.81920018419623E+0001  5099
 8.82180018424988E+0001  4959
 8.82440018430352E+0001  4958
 8.82700018435717E+0001  4880
 8.82960018441081E+0001  4712
 8.83220018446445E+0001  4750
 8.83480018451810E+0001  4726
 8.83740018457174E+0001  4679
 8.84000018462539E+0001  4704
 8.84260018467903E+0001  4550
 8.84520018473268E+0001  4421
 8.84780018478632E+0001  4337
 8.85040018483996E+0001  4262
 8.85300018489361E+0001  4170
 8.85560018494725E+0001  3973
 8.85820018500090E+0001  3913
 8.86080018505454E+0001  3800
 8.86340018510819E+0001  3739
 8.86600018516183E+0001  3685
 8.86860018521547E+0001  3679
 8.87120018526912E+0001  3566
 8.87380018532276E+0001  3492
 8.87640018537641E+0001  3513
 8.87900018543005E+0001  3450
 8.88160018548370E+0001  3367
 8.88420018553734E+0001  3310
 8.88680018559098E+0001  3411
 8.88940018564463E+0001  3405
 8.89200018569827E+0001  3484
 8.89460018575192E+0001  3392
 8.89720018580556E+0001  3347
 8.89980018585920E+0001  3228
 8.90240018591285E+0001  3296
 8.90500018596649E+0001  3271
 8.90760018602014E+0001  3333
 8.91020018607378E+0001  3199
 8.91280018612742E+0001  3198
 8.91540018618107E+0001  3282
 8.91800018623471E+0001  3287
 8.92060018628836E+0001  3194
 8.92320018634200E+0001  3239
 8.92580018639564E+0001  3211
 8.92840018644929E+0001  3147
 8.93100018650293E+0001  3039
 8.93360018655658E+0001  3011
 8.93620018661022E+0001  2964
 8.93880018666387E+0001  2952
 8.94140018671751E+0001  2865
 8.94400018677115E+0001  2879
 8.94660018682480E+0001  2841
 8.94920018687844E+0001  2824
 8.95180018693209E+0001  2801
 8.95440018698573E+0001  2784
 8.95700018703938E+0001  2798
 8.95960018709302E+0001  2729
 8.96220018714666E+0001  2681
 8.96480018720031E+0001  2639
 8.96740018725395E+0001  2575
 8.97000018730760E+0001  2457
 8.97260018736124E+0001  2509
 8.97520018741489E+0001  2520
 8.97780018746853E+0001  2560
 8.98040018752217E+0001  2543
 8.98300018757582E+0001  2539
 8.98560018762946E+0001  2514
 8.98820018768311E+0001  2432
 8.99080018773675E+0001  2417
 8.99340018779039E+0001  2383
 8.99600018784404E+0001  2365
 8.99860018789768E+0001  2364
 9.00120018795133E+0001  2386
 9.00380018800497E+0001  2381
 9.00640018805862E+0001  2336
 9.00900018811226E+0001  2342
 9.01160018816590E+0001  2342
 9.01420018821955E+0001  2297
 9.01680018827319E+0001  2257
 9.01940018832684E+0001  2266
 9.02200018838048E+0001  2281
 9.02460018843412E+0001  2268
 9.02720018848777E+0001  2274
 9.02980018854141E+0001  2285
 9.03240018859506E+0001  2271
 9.03500018864870E+0001  2275
 9.03760018870235E+0001  2282
 9.04020018875599E+0001  2227
 9.04280018880963E+0001  2252
 9.04540018886328E+0001  2308
 9.04800018891692E+0001  2259
 9.05060018897057E+0001  2230
 9.05320018902421E+0001  2248
 9.05580018907785E+0001  2253
 9.05840018913150E+0001  2223
 9.06100018918514E+0001  2210
 9.06360018923879E+0001  2210
 9.06620018929243E+0001  2228
 9.06880018934607E+0001  2261
 9.07140018939972E+0001  2284
 9.07400018945336E+0001  2239
 9.07660018950701E+0001  2174
 9.07920018956065E+0001  2213
 9.08180018961430E+0001  2209
 9.08440018966794E+0001  2226
 9.08700018972158E+0001  2217
 9.08960018977523E+0001  2193
 9.09220018982887E+0001  2214
 9.09480018988252E+0001  2279
 9.09740018993616E+0001  2235
 9.10000018998980E+0001  2219
 9.10260019004345E+0001  2291
 9.10520019009709E+0001  2193
 9.10780019015074E+0001  2197
 9.11040019020438E+0001  2255
 9.11300019025803E+0001  2252
 9.11560019031167E+0001  2291
 9.11820019036531E+0001  2277
 9.12080019041896E+0001  2160
 9.12340019047260E+0001  2141
 9.12600019052625E+0001  2174
 9.12860019057989E+0001  2225
 9.13120019063354E+0001  2300
 9.13380019068718E+0001  2278
 9.13640019074082E+0001  2225
 9.13900019079447E+0001  2200
 9.14160019084811E+0001  2308
 9.14420019090176E+0001  2276
 9.14680019095540E+0001  2222
 9.14940019100904E+0001  2265
 9.15200019106269E+0001  2325
 9.15460019111633E+0001  2236
 9.15720019116998E+0001  2252
 9.15980019122362E+0001  2239
 9.16240019127727E+0001  2312
 9.16500019133091E+0001  2316
 9.16760019138455E+0001  2334
 9.17020019143820E+0001  2367
 9.17280019149184E+0001  2265
 9.17540019154549E+0001  2427
 9.17800019159913E+0001  2466
 9.18060019165278E+0001  2437
 9.18320019170642E+0001  2442
 9.18580019176006E+0001  2353
 9.18840019181371E+0001  2454
 9.19100019186735E+0001  2406
 9.19360019192100E+0001  2363
 9.19620019197464E+0001  2342
 9.19880019202828E+0001  2355
 9.20140019208193E+0001  2396
 9.20400019213557E+0001  2403
 9.20660019218922E+0001  2341
 9.20920019224286E+0001  2318
 9.21180019229650E+0001  2349
 9.21440019235015E+0001  2353
 9.21700019240379E+0001  2269
 9.21960019245744E+0001  2252
 9.22220019251108E+0001  2298
 9.22480019256473E+0001  2148
 9.22740019261837E+0001  2210
 9.23000019267201E+0001  2274
 9.23260019272566E+0001  2248
 9.23520019277930E+0001  2182
 9.23780019283295E+0001  2142
 9.24040019288659E+0001  2199
 9.24300019294023E+0001  2170
 9.24560019299388E+0001  2166
 9.24820019304752E+0001  2217
 9.25080019310117E+0001  2244
 9.25340019315481E+0001  2242
 9.25600019320846E+0001  2232
 9.25860019326210E+0001  2242
 9.26120019331574E+0001  2183
 9.26380019336939E+0001  2153
 9.26640019342303E+0001  2193
 9.26900019347668E+0001  2249
 9.27160019353032E+0001  2250
 9.27420019358397E+0001  2196
 9.27680019363761E+0001  2187
 9.27940019369125E+0001  2193
 9.28200019374490E+0001  2180
 9.28460019379854E+0001  2208
 9.28720019385219E+0001  2251
 9.28980019390583E+0001  2235
 9.29240019395948E+0001  2211
 9.29500019401312E+0001  2265
 9.29760019406676E+0001  2278
 9.30020019412041E+0001  2200
 9.30280019417405E+0001  2214
 9.30540019422770E+0001  2229
 9.30800019428134E+0001  2226
 9.31060019433498E+0001  2270
 9.31320019438863E+0001  2266
 9.31580019444227E+0001  2271
 9.31840019449592E+0001  2259
 9.32100019454956E+0001  2303
 9.32360019460321E+0001  2426
 9.32620019465685E+0001  2324
 9.32880019471049E+0001  2374
 9.33140019476414E+0001  2364
 9.33400019481778E+0001  2402
 9.33660019487143E+0001  2481
 9.33920019492507E+0001  2557
 9.34180019497871E+0001  2633
 9.34440019503236E+0001  2691
 9.34700019508600E+0001  2810
 9.34960019513965E+0001  2810
 9.35220019519329E+0001  2932
 9.35480019524693E+0001  3202
 9.35740019530058E+0001  3314
 9.36000019535422E+0001  3501
 9.36260019540787E+0001  3647
 9.36520019546151E+0001  3888
 9.36780019551516E+0001  4105
 9.37040019556880E+0001  4160
 9.37300019562244E+0001  4151
 9.37560019567609E+0001  4235
 9.37820019572973E+0001  4186
 9.38080019578338E+0001  4212
 9.38340019583702E+0001  4083
 9.38600019589066E+0001  3991
 9.38860019594431E+0001  3918
 9.39120019599795E+0001  3811
 9.39380019605160E+0001  3867
 9.39640019610524E+0001  3729
 9.39900019615889E+0001  3666
 9.40160019621253E+0001  3655
 9.40420019626617E+0001  3603
 9.40680019631982E+0001  3574
 9.40940019637346E+0001  3475
 9.41200019642711E+0001  3341
 9.41460019648075E+0001  3122
 9.41720019653439E+0001  3072
 9.41980019658804E+0001  2973
 9.42240019664168E+0001  2794
 9.42500019669533E+0001  2843
 9.42760019674897E+0001  2725
 9.43020019680262E+0001  2697
 9.43280019685626E+0001  2570
 9.43540019690990E+0001  2521
 9.43800019696355E+0001  2571
 9.44060019701719E+0001  2497
 9.44320019707084E+0001  2501
 9.44580019712448E+0001  2448
 9.44840019717813E+0001  2407
 9.45100019723177E+0001  2318
 9.45360019728541E+0001  2413
 9.45620019733906E+0001  2315
 9.45880019739270E+0001  2382
 9.46140019744635E+0001  2330
 9.46400019749999E+0001  2365
 9.46660019755364E+0001  2372
 9.46920019760728E+0001  2329
 9.47180019766092E+0001  2317
 9.47440019771457E+0001  2234
 9.47700019776821E+0001  2304
 9.47960019782186E+0001  2406
 9.48220019787550E+0001  2373
 9.48480019792914E+0001  2311
 9.48740019798279E+0001  2329
 9.49000019803643E+0001  2363
 9.49260019809008E+0001  2351
 9.49520019814372E+0001  2349
 9.49780019819736E+0001  2346
